# Supplementary material for: Species Diversity and Ecological Habitat of Absidia (Cunninghamellaceae, Mucorales) with Emphasis on Five New Species from Forest and Grassland Soil in China
Source: J Fungi (Basel). 2022 Apr 30;8(5):471. doi: 10.3390/jof8050471 (PMC9146633; doi:10.3390/jof8050471)
Supplement: Supplementary file 1 [file jof-08-00471-s001.zip]

Archive with 4 entries (3 files):
- jof-1696872-supplementary/
- jof-1696872-supplementary/.DS_Store
- jof-1696872-supplementary/Supplementary File S1.phy
- jof-1696872-supplementary/Supplementary Table S1.pdf
