# Supplementary material for: Species Diversity and Ecological Habitat of Absidia (Cunninghamellaceae, Mucorales) with Emphasis on Five New Species from Forest and Grassland Soil in China
Source: J Fungi (Basel). 2022 Apr 30;8(5):471. doi: 10.3390/jof8050471 (PMC9146633; doi:10.3390/jof8050471)
Supplement: Supplementary file 1 [file jof-08-00471-s001.zip › jof-1696872-supplementary/Supplementary File S1.phy]

62 1642
Absidia_idahoensis_CBS_103.91           ------------------------------------------------------------------------------------------------------------------------------------------------------------------------------------------------------------------------------------------------------------------------------------------------------------------------------------------------------------------------------------------------------------------------------------------------------------------------------------------------------------------------------------------------------------------------------------------------------------------------------------------------------------------------------------------------------------------------------------------------------------------------------------------------------------------------------------------------------------------------------------------------------------------------------------------------------TAACAATGATT--CCCTCAGT-AACGGCGAGTGAACAGGG-AAAAGCTCACAGTTGGAACCTA--GCTGCCTTAGGTAGTTCGG-ATTGTAAACTGAAAAAGT---GTTATCCAGGCTAG---------CCGAGTAAAAAAGTTTCTTGGAATAGAACATCATGGAGGGTG-AGAATCCCGTCTTTGGCTTGAGCA-TAGTCTTTTGTGTTGCACTTTAAC---GAGTCAGGTTGTTTGGGAATGCAGCCTAAAGTGGGAGGTAAATCCCTCCTAAAGCTAAATATTGGCGAGAGACCGATAGCAAACAAGTACCGTGAGGGAAAGATGAAAAGAACTTTGAAAAGAGAGTTAAACAGTATGTGAAATTGCTAAAAGGGAAGCGTTTGAAGACAGACTAGCTTGGTTATAATCAGCCTGGTTTTTTTACTTGGTGTACTTGTGACCTATGCTTGCCAACAGCAGTTTGGTC-TGACTGAAAAAACTGATAGTAAGGTAGCTCC---C-TTCG---GGGAGTGTTATAGACTGTTAGAAAATAAGTTGGACTGGACTGAGGAATG-CAATG---CAGCTTGCCTTAGG-GTGAACCA-----------------GATTGAATGGGAACCATTGTTCCCTGAAGGT----------------------TTGGGTAGCTTT--TTGAACTGTATTTAGGTTGTTGGCTTAATGT-CTTTAAACGGC-
Cunninghamella_blakesleeana_CBS_782_68  TAAAAA---------TCATCCACAGTGTGGGA----------AATGTCTTTCATTTAAACGCTTGTGCCTGGTATAGTCTAGTGCTACCACTTGAGTTTATCTTTTAGTCA-------------------------------------------------------------ATGGACTTTTAGATAGTGCTTTTTT---------------------------CCTTGGAAGATAGCACCTCTTGTAAAAG---------------------GGGATAA--------------GATTTC---------------------------------------ATTTTATT-------ATACTTTTTTTTTTTTTAACTGAACTGATAGACCATAAAATCTATGGTTGTTTTTTATTATAAAAAAATTAAAAACAACTTTCAGCAATGGATCTCTCGGCTTTCGTATCGATGAAGAACGCAGCAAATCGCGATATGTAATGTGATCTGCCTATAGTGAATCATCAAATCTTTGAACGCATCTTGCACCTTATGGCATTCCATAAGGTACGTCTGTTTCAGTACCACTAATAAA-TCTCCCTCCTCCATCTTTGTTGATGATAGGATAAAAAAAAAAAGGAGATAAATCATTACTGGTTCT-------GGTGATTTTTGAATTTTTTTTTATTAAAAAAAATCAAGAATTGCTCTCAACCTAAATAT---------------------AAGGCTAGACTTGAAAGGTTTATTCTTTCTTGGTCGGCTTTAATAGAATTTATTCTATGAAAGGTTTATAGCCATTT-------------------------------ATTTTTTTTTCAAAATCTTGGCCTGAAATCAGATGGGGCATATCAATAAGCGGAAGGAAAAGAAAAATAACAATGATTTCCCCCTAGT-AACGGCGAGTGAAGAGGGAAAAAGCTCAAAGTTGGAACCTTGGTGGGCCATAGCTCACCCGGAATTGGAAACTAAAGTTTTTGAGTCGTTTTAGTCAG---------CCAGGTAAATAAGTCCTCTGGAAAGGGGCGACATAGAGGGTGAAAATCCCCGTCTTTGGCCTGAGTTTTGATTAGGCGTTTGGCTTGGAAACGAAGAGTCAGGTTGTTTGGGAATGCAGCCTAAAATGGGAGGTAAATCTCTCCTAAAGCTAAATATTGACGAAAGACCGATAGCGAACAAGTACCGTGAGGGAAAGATGAAAAGCACTTTGAAAAGAGGGTCAAAAAGTACGTGAAATTGCTGAAAGGGAACCGTATGAAATCAGACTTACTGGTAGGTAATCAATCTTTCCCTTGGGAAGGATGCACTTGCCTGCTATGTACGCCAGCGACATTTTGGTTGTGGAGGAAAAAAATAGTTGGAATGTAGCCTG-GGT-TTCG-GCTTAGGTGTTATAGACTACTATAAAATACTCTCGGCTAGAATGAGGAACG-CAGCAAA-CCGTAA-----GGC-GAAGATTTTAGGCGCTTGG--GGGGAATCATTAGAGAATTTCTGCT-TCGGGTGGTGCTTTAGTGATTTCGTTCAAC-TCGTTTGAATTT-CTTTTTATTTGCTTAGGTTGTTGGCTTAATGATTTATATATGACC
Cunninghamella_elegans_CBS_167_53       TTTAAA---------TCATCCACAGTGTGGGA---------------AATGTCTTCTAACGCTTGTGCCTGGTTCAGTCTAGTGCTGCCACTTGAGTTTACTCTTGGGTCA---------------A---------------------------------------------GGGACCTTTGGGTAGTTTGTTCAT----------------------------TCGTGAGCAACCTCTTGTAACG---------------------------GGGATAA-----------------------------------------------------------GATTAATT-------TTATTAT-ACTAAATTTTACTGAACTGATAGACCATAAATCTATGGTTGTTTTTTATTATAAACAAAAA----AACAACTTTCAGCAATGGATCTCTCGGCTTTCGTATCGATGAAGAACGCAGCAAATCGCGATATGTAATGTGATCTGCCTATAGTGAATCATCAAATCTTTGAACGCATCTTGCACCTTATGGTATTCCATAAGGTACGTCTGTTTCAGTACCACTAGTAAATCTCCCCTCCACCTTGGTGGTTTAA--------------AAGGAAGAGATAAATTATTACTGGTTCT------------GGTGATTCTTGATTTATT------------AAGAATTACTCTCGACCTAAATATAAGGCTCGACTTTTTTATTAGATCTCGCATCTGGTAAAACCTAGTCGGCTTTAATAGGAT----------TTATTTCTTATTAGGTTTATAGCCAT---------------------------------CATTTTACTTTTAAATCTTGGCCTGAAATCAGATGGG----ATCAATAAGCGGA--GGAAAAGAAAATAACAATGATT--CCCCTAGT-AACGGCGAGTGAAGAGGG-AAAAGCTCAAAGTTGGAACCTG--GTGGGCATAGCTCACCCGG-ATTGTAAACTAAAGTTTTTGAGTCG-TTTAGTCAG---------CCAGGTAAATAAGTCCTCTGGAAAGGGGCGACATAGAGGGTG-AAATCCCCGTCTTTGGCCTGAGTTTTGGTTAGGCGTTTGGCTTGGAAACGAAGAGTCAGGTTGTTTGGGAATGCAGCCTAAAATGGGAGGTAAATCTCTCCTAAAGCTAAATATTGACGAAAGACCGATAGCGAACAAGTACCGTGAGGGAAAGATGAAAAGCACTTTGAAAAGAGGGTCAAAAAGTACGTGAAATTGCTGAAAGGGAACCGTATGAAATCAGACCTACTGGTAGGTAATCAATCTTTCCCTTGGGAAGGATGCACTTGCCTGCTATGTATGCCAGCGACATTTTGGTT-GGGAGGAAAAAAATAGAAGGAATGTAGCCTA-GGC-TTCG-GTTTAGGTGTTATAGACTTTTATAAAATACTCTCGGCTGGAATGAGGAACG-CAGCAAA-CCGTAA-----GGC-GAAGATTCTAGTCGCTTGG--GGGGAATAATTAGAGAATTTCTGCT-TCGGGTGGTGCTTTGATTATTACTTTCAACTTCGGTTGGAGTT-CTTTTAATTTGCTTAGGTTGTTGGCTTAATGA-TTTTATATGAC-
Absidia_caerulea_CBS_101_36             GAAGGA---------TCTTTAAAAATGGCGAG---------------GGGAAGATTTAATCGACCCTTCACACTTTTTTCTGTGCACTG-------TTCATGTTTTGATTT---------------GAAT------------------------------------------GGGGGGAAGCGGAAGCTTCTTTCCGGCCAAATTCAATGACCGCGGA------CCCTGGATATTTTTAGCCCCTGAATTCA---------------------TGCGGGC-------CAAATTTTTTCCCACGGTC--CGTCTAT------------------------CCACTCTT-------CTAACAC---------TGACTGAACC-----ACAAACATAA-----------AAAGTTTA-------------AACAACTTTCAGCAATGGATCTCTCGGCTTTCGTATCGATGAAGAACGCAGCGAATCGCGATATGTAGTGTGATCTGCCTTTAGTGAATCATCAAATCTTTGAACGCATCTTGCACCTTTTGGTATTCCAAAAGGTACGCCTGTTTCAGTATCA-TTATAAC----CTCTTGCCCAAATGTATTTTT--------------GGAAATAGAGAATATGACAGTTGGCCCT--------------------GCGTCTCTGC------------AAAGAGTCGTCTCGGCTTGAATAC--------TCTGTTGATTGTAACTGTTTCATCTACGGTC---ATC---ACTTGAGAAT-TATCGTGTGTCTAACCAGAAATGAAGCGGGATCGACCGT-------------------------------ATCAAACCCCCCTAAACTTGATCTGAAATCAGGCGGG--------------------------------------ATT--CCCCTAGT-AACGGCGAGTGAACAGGG-AAAAGCTCAAAGTTGGAACCTC--CTGGTCCTAGATCAGGCGG-ATTGTAAACTAAAGCTCTTGGGTAG-TACGGTTGG---------CCTGATAAAAAAGTTCTCTGGAAAGAGGCGACATAGAGGGTG-ATATCCCCGTCTTTGGTCAGAGCT-CAATCATGCGTTT-GCCCTTTAGCGAAGAGTCAGGTTGTTTGGGAATGCAGCCTAAAATGGGAGGTAAATCTCTCCTAAAGCTAAATATTGACGAAAGACCGATAGCGAACAAGTACCGTGAGGGAAAGATGAAAAGCACTTTGAAAAGAGGGTCAAAAAGTACGTGAAATTGCTGAAAGGGAACCGTATGAAATCAGTCTGATGTGTTGGTAATCAATCTGGATCTCGATCTGGATGCACTTGCCGATGTAT-TAGCCTGCGACAGTTTGATC-TGGAGGAAAAAAGATGGGAGAATGTGGCCTT-GGC-TTCG-GTCAAGGTGTTATAGCTCCTGTCAAAATACTTTGGATTGGACTGAGGACTG-CAGCGAG-CCGCAA-----GGT-AAAGGTCTCGGGCGCTTGC--TCTGGTTATGTAAGAAATCTCTGCT-TCGGGTGGTATCTTGCCTAATCGGGACAAC-ACGCTTGTTTCT-CTTTTTTCTCGCTTAGGTCGTAGGCATAATGA-TTTTATATGACC
Absidia_coerulea_FSU767                 GAAGGA---------TCATTAAAAATGGCGAG----------------GGGAAGATTTATCGACCCTTCACACTTTTTTCTGTGCACTG-------TTCATGTTTTGATTT---------------GAA-------------------------------------------CGGAGGGAGCGCAAGCTTCTTTCCGGCCAAATTCAATGACCGCGGA------CCCTGGATATTTTTAGCCCCTGAATTCA---------------------TGCGGCC--------AAATTTTTTCCCACGGTC--CGTCTAC------------------------CCACTCTT-------CTAACAC---------TGACTGAACCACAAAACATAAA-----------------GTTTA-------------AACAACTTTCAGCAATGGATCTCTCGGCTTTCGTATCGATGAAGAACGCAGCGAATCGCGATATGTAGTGTGATCTGCCTTTAGTGAATCATCAAATCTTTGAACGCATCTTGCACCTTTTGGTATTCCAAAAGGTACGCCTGTTTCAGTATCA-TTATAAC----CTCTTGCCCAGATGTATTTTT--------------GGAAAAAGAGAATATGACAGTTGGCCCT--------------------GCGTCTCTGC------------AAAGAGTCGTCTCGGCTTGAATAC--------CCTGTTGATTGTAACTGTTTCATCTACGGTC---ATC---ACTTGATAAT-TATCGTGTGTCTAACCAGAAATGAAGCGGGATCGACCGT-------------------------------ATCAAACCCCCCTAAACTTGATCTGAAATCAGGCGGG------------------------------TAACAATGATT--CCCCTAGT-AACGGCGAGTGAACAGGG-AAAAGCTCAAAGTTGGAACCTC--CTGGTCCTAGATTAGGCGG-ATTGTAAACTAAAGCTCTTGGGTAG-TACGGTTGG---------CCTGATAAAAAAGTTCTCTGGAAAGAGGCGACATAGAGGGTG-ATATCCCCGTCTTTGGTCAGAGCT-CAATCATGCGTTT-GCCCTTTAGCGAAGAGTCAGGTTGTTTGGGAATGCAGCCTAAAATGGGAGGTAAATCTCTCCTAAAGCTAAATATTGACGAAAGACCGATAGCGAACAAGTACCGTGAGGGAAAGATGAAAAGCACTTTGAAAAGAGGGTCAAAAAGTACGTGAAATTGCTGAAAGGGAACCGTATGAAATCAGTCTGATGTGTTGGTAATCAATCTGGATCTCGATCCGGATGCACTTGCCGATGTAT-TAGCCTGCGACAGTTTGATC-TGGAGGAAAAAAGATGGGAGAATGTGGCCTT-GGC-TTCG-GTTAAGGTGTTATAGCTCCTGTCAAAATACTTTGGATTGGACTGAGGACTG-CAGCGAG-CCGCAA-----GGT-AAAGGTCTCGGGCGCTTGT--TCTGGTTATGTAAGAAATCTCTGCT-TCGGGTGGTATCTTGCCTAATCGGGACAAC-ACGCTTGTTTCT-CTTTTTTCTCGCTTAGGTCGTAGGCATAATGA-TTTTATATGACC
Absidia_macrospora_FSU4746              GAAGGA---------TCATTAAAAATGTAAGA----GGGATTAAGTATAGAGATATGCTTCTTCTTTTTTTATTTTATTCTGTGCACCG-------TATTGTTTGT----------------------------------------------------------------------------------------------------------------------CGCTGATTCAAAATCTATTTTTATTTCA---------------------GCGGCATATCGGCGGGGAATGAATAGCGCGTTT--ATGCATAATTGCATAAATGCATA------TTCAATCTCCGCTAAAATCACGAT--TTAACACTGACTGATCAAACAAAACATTATAA-----------AAAGTTTA-------------AACAACTTTCAGCAATGGATCTCTCGGCTTTCGTATCGATGAAGAACGCAGCGAATCGCGATATGTAGTGTGATCTGCCTTTAGTGAATCATCAAATCTTTGAACGCATCTTGCACCTTTTGGTATTCCAAAAGGTACGCCTGTTTCAGTATCA-TTAAAAC----CTCTCCATTTTTTTTTTTTTCGAAAAAAAATAAAAAAGTGAAAGGAAATTGACATTTGGCCCT------------------GCTATCCTTTTT---------------GGATTGTCTCGGCTTGAATAT----------------ATAGTCGATTGTAACTGTGATCTGCGGTCTTCACTTGATAATTATC--------GTGTGTAACCAAGGAGATTCAGAATTGACCCC---------------------------TAAAACCCCCCCTAAATTTGATCTGAAATCAGGTGGG------------------------------TAACAATGATT--CCCCCAGT-AACGGCGAGTGAACAGGG-AAAAGCTCAAAGTTGGAACCTC--CTGGCCCTAGGTTAGGCGG-ATTGTAAACTAAAGCTCTTGGGTAG-TACGGTTGG---------CCTGATAAAAAAGTTCTCTGGAAAGAGGCGACATAGAGGGTG-ATATCCCCGTCTTTGGTCAGAGCT-CAATCATGCGTTT-GCCCTTTAGCGAAGAGTCAGGTTGTTTGGGAATGCAGCCTAAAATGGGAGGTAAATCTCTCCTAAAGCTAAATATTGACGAAAGACCGATAGCGAACAAGTACCGTGAGGGAAAGATGAAAAGCACTTTGAAAAGAGGGTCAAAAAGTACGTGAAATTGCTGAAAGGGAACCGTATGAAATCAGTCTGATGTGTTGGTAATCAATCTGGATCTCGATCTGGATGCACTTGCCAATGTAT-TAGCCTGCGACAATTTGATC-TGGAGGAAAAAAGATGGGAGAATGTGGCCTT-GTC-TTCG-GGGAAGGTGTTATAGCTCCTGTCAAAATACTTTGGATTGGATTGAGGATCG-CAGCGAG-CCGCAA-----GGT-AAGGGTCTTACGCGCCTGA--TCTGATTAAAAAAAGAATCTCTGCT-TCGGGTGGTGCTTTTTTTAATTGGGCCAAC-ACGTGTATTTCA-CCTTTTTCTCGCTTAGGTCGTAGGCATAATGA-TTTTATATGACC
Absidia_californica_FSU4747             GAAGGA---------TCATTAAAAATGTGAGG----GGGGAAAAAAGGATTTATCCTTTTTTCTTTCTTTCTTTTTATTCTGTGCACCG-------TATCT-----------------------------------------------------------------------GTTTGCGGTATGGAGTTCTTTTTTGAACCCCCATATCGCATATTGGTGGA--GTAGGGGCAATTTCATTTGTTTTGTA-----------------------TGAAATTCATGCGAAATGCGAAACTGCTCAGGC--TCCGCCGA-----------------------AACCTCTT-------CTATTAC---------TGACTGATCTA----AAAATTATAA-----------AAAGTTTA-------------AACAACTTTCAGCAATGGATCTCTCGGCTTTCGTATCGATGAAGAACGCAGCGAATCGCGATATGTAGTGTGATCTGCCTTTAGTGAATCATCAAATCTTTGAACGCATCTTGCACCTTTTGGTATTCCAAAAGGTACGCCTGTTTCAGTATCA-TTATAAC----CTCTTCACCATCAATTTTTTG-------------ATGATGAAAAGAATATGACAGTTGGCCCT----------------GCGGTCTACTCTTT------------TGTAGATTGTCTCGGCTTGAATAA--------CTAGTCGATTGTAACTGTATTCTCTACGGTCTTC------ACTTGATAATATATCGTGTG--TTAACCTAAAAGATATAGGATCGACCCTTT-----------------------------ATAAACACCCCCCAAACTTGATCTGAAATCAGGCGGG------------------------------TAACAATGATT--CCCTCAGT-AACGGCGAGTGAACAGGG-AAAAGCTCAAAGTTGGAACCTC--CTAGCCCTAGGTTAGGCGG-ATTGTAAACTAAAGCTCTTGGGTAG-TACGGTTGG---------CCTGGTAAAAAAGTTTTCTGGAAAGAAGCGACATAGAGGGTG-ATATCCCCGTCTTTGGCCAGAGCT-CAATCATGCGTTT-GCCCTTTAGCGAAGAGTCAGGTTGTTTGGGAATGCAGCCTAAAATGGGAGGTAAATCTCTCCTAAAGCTAAATATTGACGAAAGACCGATAGCGAACAAGTACCGTGAGGGAAAGATGAAAAGCACTTTGAAAAGAGGGTCAAAAAGTACGTGAAATTGCTGAAAGGGAACCGTATGAAATCAGTCTGATGTGTTGGTAATCAATCTAGATCTCGATCTGGATGCACTTGCCAATGTAT-TAGCCTGCGACAATTTGATT-TGGAGGAAAAAAGATGGGAGAATGTGGCCTT-GGTTTTCA-ATCAAGGTGTTATAGCTCCTGTCAAAATACTTTGGATTGGATTGAGGATCG-CAGCGAG-CCGCAA-----GGT-AAGGGTCTCGGGCGCTTGG--TTTGTTCAAAAAAGGAATCTCTGCT-TCGGGTGGTGTCTTTTTTGAACGAGCCAAC-TCGTTTGTTTCT-CCTTTTTCTCGCTTAGGTCGTAGGCATAATGA-TTTTATATGACC
Absidia_californica_CBS_314_78          GAAGGA---------TCATTAAAAATGTGAGG---GGGGAAAAAAAGGATTTATCCTTTTTTCTTTCTTTCTTTTTATTCTGTGCACCG-------TATCT-----------------------------------------------------------------------GTTTGCGGTATGGAGTTCTTTTTTGAATCCCCATATCGCATATTGGTGGA--GTAGGGGCAATTTCATTT--GTTTTGTA---------------------TGAAATTCATGCGAAATGCGAAACTGCTCAGGC--TCCGCCGA-----------------------AACCTCTT-------CTATTAC---------TGACTGATCTAA---AAAATTATAA-----------AAAGTTTA-------------AACAACTTTCAGCAATGGATCTCTCGGCTTTCGTATCGATGAAGAACGCAGCGAATCGCGATATGTAGTGTGATCTGCCTTTAGTGAATCATCAAATCTTTGAACGCATCTTGCACCTTTTGGTATTCCAAAAGGTACGCCTGTTTCAGTATCA-TTATAAC----CTCTTCACCATCAATTTTTGA--------------TGATGAAAAGAATATGACAGTTGGCCCT----------------GCGGTCTACTCTTT------------TGTAGATTGTCTCGGCTTGAATAA--------CTAGTCGATTGTAACTGTATTCTCTACGGTCTTC------ACTTGATAATATATCGTGTG--TTAACCTAAAAGATATAGGATCGACCCTTT-----------------------------ATAAACACCCCCCAAACTTGATCTGAAATCAGGCGGGGCATATCA--TAGCGGA--GGAAAAAGAAAATACAATGATT--CCCTCAGTAAACGGCGAGTGAACAGGG-AAAAGCTCAAAGTTGGAACCTC--CTAGCCCTAGGTTAGGCGG-ATTGTAAA-TAAAGCTCTTGGGTAG-TACGGTTGG---------CCTGGTAAAAAAGTTTTCTGGAAAGAAGCGACATAGAGGGTG-ATATCCCCGTCTTTGGCCAGAGCT-CAATCATGCGTTT-GCCCTTTAGCGAAGAGTCAGGTTGTTTGGGAATGCAGCCTAAAATGGGAGGTAAATCTCTCCTAAAGCTAAATATTGACGAAAGACCGATAGCGAACAAGTACCGTGAGGGAAAGATGAAAAGCACTTTGAAAAGAGGGTCAAAAAGTACGTGAAATTGCTGAAAGGGAACCGTATGAAATCAGTCTGATGTGTTGGTAATCAATCTAGATCTCGATCTGGATGCACTTGCCAATGTAT-TAGCCTGCGACAATTTGATT-TGGAGGAAAAAAGATGGGAGAATGTGGCCTT-GGTTTTCA-ATCAAGGTGTTATAGCTCCTGTCAAAATACTTTGGATTGGATTGAGGATCG-CAGCGAG-CCGCAA-----GGT-AAGGGTCTCGGGCGCTTGG--TTTGTTCAAAAAAGGAATCTCTGCT-TCGGGTGGTGCCTTTTTTGAACGAGCCAAC-TCGTTTGTTTCT-CCTTTTTCTCGCTTAGGTCGTAGGCATAATGA-TTTTATATGACC
Absidia_californica_FSU4748             GAAGGA---------TCATTAAAAATGTGAGG---GGGGAAAAAAAGGATTTATCCTTTTTTCTTTCTTTCTTTTTATTCTGTGCACCG-------TATCT-----------------------------------------------------------------------GTTTGCGGTATGGAGTTCTTTTTTGAATCCCCATATCGCATATTGGTGGA--GTAGGGGCAATTTCATTT--GTTTTGTA---------------------TGAAATTCATGCGAAATGCGAAACTGCTCAGGC--TCCGCCGA-----------------------AACCTCTT-------CTATTAC---------TGACTGATCTAA---AAAATTATAA-----------AAAGTTTA-------------AACAACTTTCAGCAATGGATCTCTCGGCTTTCGTATCGATGAAGAACGCAGCGAATCGCGATATGTAGTGTGATCTGCCTTTAGTGAATCATCAAATCTTTGAACGCATCTTGCACCTTTTGGTATTCCAAAAGGTACGCCTGTTTCAGTATCA-TTATAAC----CTCTTCACCATCAATTTTTGA--------------TGATGAAAAGAATATGACAGTTGGCCCT----------------GCGGTCTACTCTTT------------TGTAGATTGTCTCGGCTTGAATAA--------CTAGTCGATTGTAACTGTATTCTCTACGGTCTTC------ACTTGATAATATATCGTGTG--TTAACCTAAAAGATATAGGATCGACCCTTT-----------------------------ATAAACACCCCCCAAACTTGATCTGAAATCAGGCGGG------------------------------TAACAATGATT--CCCTCAGT-AACGGCGAGTGAACAGGG-AAAAGCTCAAAGTTGGAACCTC--CTAGCCCTAGGTTAGGCGG-ATTGTAAACTAAAGCTCTTGGGTAG-TACGGTTGG---------CCTGGTAAAAAAGTTTTCTGGAAAGAAGCGACATAGAGGGTG-ATATCCCCGTCTTTGGCCAGAGCT-CAATCATGCGTTT-GCCCTTTAGCGAAGAGTCAGGTTGTTTGGGAATGCAGCCTAAAATGGGAGGTAAATCTCTCCTAAAGCTAAATATTGACGAAAGACCGATAGCGAACAAGTACCGTGAGGGAAAGATGAAAAGCACTTTGAAAAGAGGGTCAAAAAGTACGTGAAATTGCTGAAAGGGAACCGTATGAAATCAGTCTGATGTGTTGGTAATCAATCTAGATCTCGATCTGGATGCACTTGCCAATGTAT-TAGCCTGCGACAATTTGATT-TGGAGGAAAAAAGATGGGAGAATGTGGCCTT-GGTTTTCA-ATCAAGGTGTTATAGCTCCTGTCAAAATACTTTGGATTGGATTGAGGATCG-CAGCGAG-CCGCAA-----GGT-AAGGGTCTCGGGCGCTTGG--TTTGTTCAAAAAAGGAATCTCTGCT-TCGGGTGGTGCCTTTTTTGAACGAGCCAAC-TCGTTTGTTTCT-CCTTTTTCTCGCTTAGGTCGTAGGCATAATGA-TTTTATATGACC
Absidia_lobata_CGMCC_3_16356            ------------------TTAGAAATGTTGAA-----TGGGGTTGGGGGGCAACTTCCCTCCCTTTCATACTYTCTTTTTTGTGAACCG-------TTTACTGTTTGGAAA---------------TTCT------------------------------------------GCCCCTGGCAACTAACCCGTTG------------------------------CCATGGACACGTTCCCATAGCAACCCGTTTGTGAAGGGGAGACTCAGAGGGAAAAA--------AATTTTTTTTTTTTTTTC--TTTCTTTTTCTCTTCGGCATGGA------CGCCTTAACT-------TTACTATAAAC-----TGACTGACCATGATAAAAAAAA-----------------GTTA------ATAT----AACAACTTTCAGCAATGGATCTCTCGGCTTTCGTATCGATGAAGAACGCAGCGAATCGCGATATGTAGTGTGATCTGCCTTTAGTGAATCATCAAATCTTTGAACGCATCTTGCACCCCTTGGTATTCCATGGGGTACGCCTGTTTCAGTATCA-TTAAAAC--CTTCCTACCCCTCTCTGGGGGGA----------------TAGATAGGCGTTTGACAGCTGGCACT--------------------GCACTTCTAT------------TATGAAGTGTCTCTGCTGGAAT-------------------------------------------------------------------------------------------------------------------------------------------------------------------------------------------------------------------------------------------------------------------------------------------ATTGTTTGCCCAGAATTACCGCTGGCTTCA--------------CTTGATAATTTATT--------------------------------TGTCCGTCTTTGGCCAGAGCT-CAGTCATACGTTT-GCTTCGCTGCGAAGAGTCAGGTTGTTTGGGAATGCAGCCTAAAATGGGAGGTAGACTTCTCCTAAAGCTAAATATTGACGAAAGACCGATAGCGAACAAGTACCGTGAGGGAAAGATGAAAAGCACTTTGAAAAGAGGGTCAAAAAGTACGTGAAATTGCTGAAAGGGAACCGTATGAAATCAGTCTGATGTATGGGTAATCAGCCTGGGCTTTGGCCTGGGTGCACTTGCCCATGTAT-TAGCCTGCGACAGTTTGACT-TGGGGGAAAAAAGGTGGGGGAATGTGGCCTC-GGC-TTCG-GTCGTGGTGTTATAGCCCCTGTCAAAATACCCTGGGTTGGACTGAGGACTG-CAGCGAG-CCGTAA-----GGCAAAAGGTCTCTGGCGCTTTG--TCTGGGCAAAAAGTAAATCTCTGCT-TCGGGTGGTGTGCTTTTTGTTCGGGTGAAC-ACGCTGGTTTCT-CTTTTTTCTCGCTTAGGTCGTAGGCATAATGA-TTTTATATGACC
Absidia_lobata_XY08832-1                ---------------------------------------GGGTTGGGGGGCAACTTCCCTCCCTTTCATACTYTCTTTTTTGTGAACCG-------TTTACTGTTTGGAAA---------------TTCT------------------------------------------GCCCCTGGCAACTAACCCGTTG------------------------------CCATGGACACGTTCCCATAGCAACCCGTTTGTGAAGGGGAGACTCAGAGGGAAAAA--------AATTTTTTTTTTTTTTTC--TTTCTTTTTCTCTTCGGCATGGA------CGCCTTAACT-------TTACTAT-----AAACTGACTGACCATGATAAAAAAAA-----------------GTTA------ATAT----AACAACTTTCAGCAATGGATCTCTCGGCTTTCGTATCGATGAAGAACGCAGCGAATCGCGATATGTAGTGTGATCTGCCTTTAGTGAATCATCAAATCTTTGAACGCATCTTGCACCCCTTGGTATTCCATGGGGTACGCCTGTTTCAGTATCA-TTAAAAC--CTTCCTACCCCTCTCTGGGGGGA----------------TAGATAGGCGTTTGACAGCTGGCACT--------------------GCACTTCTAT------------TATGAAGTGTCTCTGCTGGAAT-------------------------------------------------------------------------------------------------------------------------------------------------------------------------------------------------------------------------------------------------------------------------------------------ATTGTTTGCCCAGAATTACCGCTGGCTTCA--------------CTTGATAATTTATT-----------------------------------CCGTCTTTGGCCAGAGCT-CAGTCATACGTTT-GCTTCGCTGCGAAGAGTCAGGTTGTTTGGGAATGCAGCCTAAAATGGGAGGTAGACTTCTCCTAAAGCTAAATATTGACGAAAGACCGATAGCGAACAAGTACCGTGAGGGAAAGATGAAAAGCACTTTGAAAAGAGGGTCAAAAAGTACGTGAAATTGCTGAAAGGGAACCGTATGAAATCAGTCTGATGTATGGGTAATCAGCCTGGGCTTTGGCCTGGGTGCACTTGCCCATGTAT-TAGCCTGCGACAGTTTGACT-TGGGGGAAAAAAGGTGGGGGAATGTGGCCTC-GGC-TTCG-GTCGTGGTGTTATAGCCCCTGTCAAAATACCCTGGGTTGGACTGAGGACTG-CAGCGAG-CCGTAA-----GGCAAAAGGTCTCTGGCGCTTTG--TCTGGGCAAAAAGTAAATCTCTGCT-TCGGGTGGTGTGCTTTTTGTTCGGGTGAAC-ACGCTGGTTTCT-CTTTTTTCTCGCTTAGGTCGTAGGCATAATGA-------------
Absidia_globospora_CGMCC_3_16035        GAAGGA---------TCATTAGAAATGGCGGG---------GGGGGAAGGGTTCTGCCCTCTCTCCCCACAACTCTATTCTGTGCACCG-------TTTTTGTGTGGTGGG-----------------CCATCTCTCTTTTTTTTTTTAAAAAAAGTGGGTGGGCCAGCACGGGGCGGAGTTTGGAACCAGCATGAACGAGGATGTCCCGGGGGTT--------CCCTGGATG---TCCCCTGACTGCTTTT------------------------------------------GACAGCTCGGCC------------------------------------GTATT-------TTACTAC--TAAAAACTGACTGACCATGAAAAAAGTAAAAT------------------------AAAT----AACAACTTTTAGCAATGGATCTCTCGGCTTTCGTATCGATGAAGAACGCAGCGAATCGCGATATGTAGTGTGATCTGCCTCTAGTGAATCATCAAATCTTTGAACGCATCTTGCACCCTTTGGTATTCCAAAGGGTACGCCTGTTTCAGTATCA-TTATAACCTCTCTCTCCCCCAAGGCTTTTTTG------GCCAAAGGGAAGGGAAAGAGCATGACTGGTGGCCCA---------------GCAACTCCTCTTTTT------TATCAGGGGGAGCTGTCTCGGCTGGAAAAA-------------CTGTCGCAAGGGTAGACCAACAGGTCTTTCGC---ACTTGATAAATCTGATTTGTTATAGTGTGGGGATTGGTTTGCCCATGAAATTG----------------------------AGACTACGCCCTTTACCTTGATCTGAAATCAGGCGGG-CATATCAATAAGCGGA--GGAAAAGAAAATAACAATGATT--CCCCCAGT-AACGGCGAGTGAACAGGG-AAAAGCTCAAAGTTGGAAGCTC--CTGGCCCTAGGCTAGGCGC-ATTGTAAACTAAAGCTGTAAAGTAG-TTCGGTTGG---------CCTGGTAAAAAAGTTCCCTGGAATGGGGCGACATGGAGGGTG-AAATCCCCGTCTTTGGCCAGAGCT-CAGCTGTGCGTTT-GCTTTGCTGCGAAGAGTCAGGTTGTTTGGGAATGCAGCCTAAAATGGGAGGTAGACTTCTCCTAAAGCTAAATATTGACGAAAGACCGATAGCGAACAAGTACCGTGAGGGAAAGATGAAAAGCACTTTGAAAAGAGGGTCAAAAAGTACGTGAAATTGCTAAAAGGGAACCGTATGAAATCAGCCTGATGTGTGGGTAATCAGCCTGGGCTTTGGCCTGGGTGCACTTGCCCATGTAT-TAGCCTGCGACAGTTTGACC-TGGGGGAAAAAAGAGAGGGGAATGTGGCCTC-GGC-TTCG-GTCGTGGTGTTATAGCCCCTGTCAAAATACCTTGGGTTGGACTGAGGACTG-CAGCGAG-CCGTAA-----GGC-ATGGGTCTCGGGCGCTCTG--TCTCGGCGAAAAGTGAATCTCTGCC-TCGGGTGGTGCGCTTTTCGTCAGGGCAGAC-CCGTCTGTTTCT-TCTTTCTCTCGCTTAGGTCGTAGGCATAATGA-TTTTATATGACC
Absidia_globospora_CGMCC_3_16031        GAAGGA---------TCATTAGAAATGGCGGG---------GGGGGAAGGGTTCTGCCCTCTCTCCCCACAACTCTATTCTGTGCACCG-------TTTTTGTGTGGTGGG---------------CCATCTCTTTTTTT-TTTTAAAAAAGTGGGTGGGCCAGCACG----GGGCGGAGTTTGGAACCAGCATGAACGAGGATGTCCCGGGGGTT--------CCCTGGATG---TCCCCTGACTGCTTTT------------------------------------------GACAGCTCGGCC--G----------------------------------TATT-------TTACTAC--TAAAAACTGACTGACCATGAAAAAAGTAAAAT------------------------AAAT----AACAACTTTTAGCAATGGATCTCTCGGCTTTCGTATCGATGAAGAACGCAGCGAATCGCGATATGTAGTGTGATCTGCCTCTAGTGAATCATCAAATCTTTGAACGCATCTTGCACCCTTTGGTATTCCAAAGGGTACGCCTGTTTCAGTATCA-TTATAACCTCTCTCTCCCCCAAGGCTTTTTTG------GCCAAAGGGAAGGGAAAGAGCATGACTGGTGGCCCA--------------------GCAACTCCTCTTTTTTTATCAGGGGGAGCTGTCTCGGCTGGAAAAA-------------CTGTCGCAAGGGTAGACCAACAGGTCTTTCGC---ACTTGATAAATCTGATTTGTTATAGTGTGGGGATTGGTTTGCCCATGAAATTG----------------------------AGACTACGCCCTTTACCTTGATCTGAAATCAGGCGGGGCATATCAATAAGCGGA--GGAAAAGAAAATAACAATGATT--CCCCCAGT-AACGGCGAGTGAACAGGG-AAAAGCTCAAAGTTGGAAGCTC--CTGGCCCTAGGCTAGGCGC-ATTGTAAACTAAAGCTGTAAAGTAG-TTCGGTTGG---------CCTGGTAAAAAAGTTCCCTGGAATGGGGCGACATGGAGGGTG-AAATCCCCGTCTTTGGCCAGAGCT-CAGCTGTGCGTTT-GCTTTGCTGCGAAGAGTCAGGTTGTTTGGGAATGCAGCCTAAAATGGGAGGTAGACTTCTCCTAAAGCTAAATATTGACGAAAGACCGATAGCGAACAAGTACCGTGAGGGAAAGATGAAAAGCACTTTGAAAAGAGGGTCAAAAAGTACGTGAAATTGCTAAAAGGGAACCGTATGAAATCAGCCTGATGTGTGGGTAATCAGCCTGGGCTTTGGCCTGGGTGCACTTGCCCATGTAT-TAGCCTGCGACAGTTTGACC-TGGGGGAAAAAAGAGAGGGGAATGTGGCCTC-GGC-TTCG-GTCGTGGTGTTATAGCCCCTGTCAAAATACCTTGGGTTGGACTGAGGACTG-CAGCGAG-CCGTAA-----GGC-ATGGGTCTCGGGCGCTCTG--TCTCGGCGAAAAGTGAATCTCTGCC-TCGGGTGGTGCGCTTTTCGTCAGGGCAGAC-CCGTCTGTTTCT-TCTTTCTCTCGCTTAGGTCGTAGGCATAATGA-TTTTATATGACC
Absidia_globospora_CGMCC_3_16036        GAAGGA---------TCATTAGAAATGGCGGG---------GGGGGAAGGGTTCTGCCCTCTCTCCCCACAACTCTATTCTGTGCACCG-------TTTTTGTGTGGTGGG---------------CCATCTCTTTTTTTTTTTTAAAAAAGTGGGTGGGCCAGCACG----GGGCGGAGTTTGGAACCAGCATGAACGAGGATGTCCCGGGGGTT--------CCCTGGATG---TCCCCTGACTGCTTTT------------------------------------------GACAGCTCGGCC--G----------------------------------TATT-------TTACTAC--TAAAAACTGACTGACCATGAAAAAAGTAAAAT------------------------AAAT----AACAACTTTTAGCAATGGATCTCTCGGCTTTCGTATCGATGAAGAACGCAGCGAATCGCGATATGTAGTGTGATCTGCCTCTAGTGAATCATCAAATCTTTGAACGCATCTTGCACCCTTTGGTATTCCAAAGGGTACGCCTGTTTCAGTATCA-TTATAACCTCTCTCTCCCCCAAGGCTTTTTTG------GCCAAAGGGAAGGGAAAGAGCATGACTGGTGGCCCA--------------------GCAACTCCTCTTTTTTTATCAGGGGGAGCTGTCTCGGCTGGAAAAA-------------CTGTCGCAAGGGTAGACCAACAGGTCTTTCGC---ACTTGATAAATCTGATTTGTTATAGTGTGGGGATTGGTTTGCCCATGAAATTGA---------------------------GACTACGCCCTTTACCTTTGATCTGAAATCAGGCGGGGCATATCAATAAGCGGA--GGAAAAGAAAATAACAATGATT--CCCCCAGT-AACGGCGAGTGAACAGGG-AAAAGCTCAAAGTTGGAAGCTC--CTGGCCCTAGGCTAGGCGC-ATTGTAAACTAAAGCTGTAAAGTAG-TTCGGTTGG---------CCTGGTAAAAAAGTTCCCTGGAATGGGGCGACATGGAGGGTG-AAATCCCCGTCTTTGGCCAGAGCT-CAGCTGTGCGTTT-GCTTTGCTGCGAAGAGTCAGGTTGTTTGGGAATGCAGCCTAAAATGGGAGGTAGACTTCTCCTAAAGCTAAATATTGACGAAAGACCGATAGCGAACAAGTACCGTGAGGGAAAGATGAAAAGCACTTTGAAAAGAGGGTCAAAAAGTACGTGAAATTGCTAAAAGGGAACCGTATGAAATCAGCCTGATGTGTGGGTAATCAGCCTGGGCTTTGGCCTGGGTGCACTTGCCCATGTAT-TAGCCTGCGACAGTTTGACC-TGGGGGAAAAAAGAGAGGGGAATGTGGCCTC-GGC-TTCG-GTCGTGGTGTTATAGCCCCTGTCAAAATACCTTGGGTTGGACTGAGGACTG-CAGCGAG-CCGTAA-----GGC-ATGGGTCTCGGGCGCTCTG--TCTCGGCGAAAAGTGAATCTCTGCC-TCGGGTGGTGCGCTTTTCGTCAGGGCAGAC-CCGTCTGTTTCT-TCTTTCTCTCGCTTAGGTCGTAGGCATAATGA-TTTTATATGACC
Absidia_glauca_FSU660                   GAAGGA---------TCATTAGAAATGGCGGG---------------GGAAGACTTGCTCTTCTCCCCAAATCTCTATTCTGTGCACTG-------TTTTTGTGTGCTGGG---------------CTAGCTT----------------------TGGCTGGGTCAGCACGGGGTGGAGCTTGGGAAACTGTTTGCTATGAAATTTTCC---------------CCCCGGGAAAAA--------GTTCCGCT----------------------GGAAAA--------CTTTTTGACATCTCCGCC---------------------------------GAAATTTA-------ATACTAA------TACTGACTGACCATG---AAAAAGTTAA------------------------TTAT----AACAACTTTCAGCAATGGATCTCTCGGCTTTCGTATCGATGAAGAACGCAGCGAATCGCGATATGTAGTGTGATCTGCCTCTAGTGAATCATCAAATCTTTGAACGCATCTTGCACCCTTTGGTATTCCAAAGGGTACGCCTGTTTCAGTATCA-TTATAAC--CTTTCTCCTCCAAGGCTTTTTGG---------CCAAGGAGGGGAAAGAGCATAACCGGTGGCCCA----------------GCGGTCTCCCATCA------------GGGGGATTGTCTCGGCTGGAATGA-------------CTGTTGCAATGGTGGGCCAAATGGTCTCCCGC---ACTTGATAAATGT---------AACTTTTATAAAGAGCGGGGCCGGTCTGCCGAAAGTTGT--------------------AACTAAACCCTTTACCTTTGATCTGAAATCAGGCGGG------------------------------TAACAATGATT--CCCCCAGT-AACGGCGAGTGAACAGGG-AAAAGCTCAAAGTTGGAAGCTC--CTGGCCCTAGGCTAGGCGC-ATTGTAAACTAAAGCTGTAAAGTAG-TTCGGTTGG---------CCTGGTAAAAAAGTTCCCTGGAATGGGGCGACATGGAGGGTG-AAATCCCCGTCTTTGGCCAGAGTT-CAGCCGTGCGTTT-GCTTTGCTGCGAAGAGTCAGGTTGTTTGGGAATGCAGCCTAAAATGGGAGGTAGACTTCTCCTAAAGCTAAATATTGACGAAAGACCGATAGCGAACAAGTACCGTGAGGGAAAGATGAAAAGCACTTTGAAAAGAGGGTCAAAAAGTACGTGAAATTGCTGAAAGGGAACCGTATGAAATCAGCCTGATGTGTGGGTAATCAGCCTGGGCTTTGGCCTGGGTGCACTTGCCCATGTAT-TAGCCTGCGACAGTTTGACC-TGGGGGAAAAAAGATGGGGGAATGTGGCCTC-GGC-TTCG-GTCGTGGTGTTATAGCCCCTGTCAAAATACCTTGGGTTGGACTGAGGACTG-CAGCGAG-CCGTAA-----GGC-ATGGGTCCCGGGCGCTCTG--TCTCGGCGAAAAGTGAATCTCTGCT-TCGGGTGGTGCGCTTTTCTTCAGGGCAGAC-TCGTCTGTTTCT-TCTTTCTCTCGCTTAGGTCGTAGGCATAATGA-TTTTATATGACC
Absidia_glauca_CBS_101_08               GAAGGA---------TCATTAGAAATGGCGGG---------------GGAAGACTTGCTCTTCTCCCCAAATCTCTATTCTGTGCACTG-------TTTTTGTGTGCTGGG---------------CTAGTTTCGGCTGGGTCAGCACGG----------------------GGTGGAGCTTTGGAAACTGTTTGCTATGAATTTTC-----------------CCCCGGGAAAGTTCCGC--------------------------------TGGAAAC----------TTTTGACATCTCCGCC--G------------------------------AAATTTTA-------ATACTAA------TACTGACTGACCAT-GAAAAAGTTA---------------------------ATAT----AACAACTTTCAGCAATGGATCTCTCGGCTTTCGTATCGATGAAGAACGCAGCGAATCGCGATATGTAGTGTGATCTGCCTCTAGTGAATCATCAAATCTTTGAACGCATCTTGCACCCTTTGGTATTCCAAAGGGTACGCCTGTTTCAGTATCA-TTATAAC--CTTTCTCCCCAAGGCTTTTTGGC-----------CAAGGAGGGAAAGAGCATAACCGGTGGCCCA----------------GCGGTCTCCCATCA------------GGGGGATTGTCTCGGCTGGAATGA-------------CTGTTGCAATGGTGGGCCAAATGGTCTTCCGC---ACTTGATAAATG----------TACTTTTATAAAGAGCGGGACCGGTCTGCCGAAAGTTGT--------------------AACTAAACCCTTTACCTTTGATCKGAAATCAGGCGGG----ATCAATAAGCGGA--GGAAAAGAAAATAACAATGATT--CCCCCAGT-AACGGCGAGTGAACAGGG-AAAAGCTCAAAGTTGGAAGCTC--CTGGCCCTAGGCTAGGCGC-ATTGTAAACTAAAGCTGTAAAGTAG-TTCGGTTGG---------CCTGGTAAAAAAGTTCCCTGGAATGGGGCGACATGGAGGGTG-AAATCCCCGTCTTTGGCCAGAGTT-CAGCCGTGCGTTT-GCTTTGCTGCGAAGAGTCAGGTTGTTTGGGAATGCAGCCTAAAATGGGAGGTAGACTTCTCCTAAAGCTAAATATTGACGAAAGACCGATAGCGAACAAGTACCGTGAGGGAAAGATGAAAAGCACTTTGAAAAGAGGGTCAAAAAGTACGTGAAATTGCTGAAAGGGAACCGTATGAAATCAGCCTGATGTATGGGTAATCAGCCTGGGCTTTGGCCTGGGTGCACTTGCCCATGTAT-TAGCCTGCGACAGTTTGACC-TGGGGGAAAAAAGATGGGGGAATGTGGCCTC-GGC-TTCG-GTCGAGGTGTTATAGCCCCTGTCAAAATACCTTGGGTTGGACTGAGGACTG-CAGCGAG-CCGTAA-----GGC-ATGGGTCTCGGGCGCTCTG--TCTTGGCGAAAAGTGAATCTCTGCT-TCGGGTGGTGCGCTTTTCTTCAGGGCAGAC-TCGCCTGTTTCT-TCTTTCTCTCGCTTAGGTCGTA-GCATAATGATTTTTATATGAC-
Absidia_glauca_CBS_129233               -----------------------AATGGCGGG---------------GGAAGACTTGCTCTTCTCCCCAAATCTCTATTCTGTGCCCTG-------TTTTTGTGTGCTGGG---------------CTAGTTTCGGCTGGGTCAGCACGG----------------------GGTGGAGCTTTGGAAACTGTTTGCTATGAATTTTC-----------------CCCCGGGAAAGTTCCGC--------------------------------TGGAAAC----------TTTTGACATCTCCGCC--G------------------------------AAATTTTA-------ATACTAA------TACTGACTGACCAT----GAAAAAGTTA------------------------ATAT----AACAACTTTCAGCAATGGATCTCTCGGCTTTCGTATCGATGAAGAACGCAGCGAATCGCGATATGTAGTGTGATCTGCCTCTAGTGAATCATCAAATCTTTGAACGCATCTTGCACCCTTTGGTATTCCAAAGGGTACGCCTGTTTCAGTATCA-TTATAAC--CTTTCTCCCCAAGGCTTTTTGGC-----------CAAGGAGGGAAAGAGCATAACCGGTGGCCCA----------------GCGGTCTCCCTTCA------------GGGGGATTGTCTCGGCTGGAATGA-------------CTGTTGCAATGGTGGGCCAAATGGTCTTCCGC---ACTTGATAAATG----------TACTTTTATAAAGAGCGGGGCCGGTCTGCCGAAAGTTGT--------------------AACTAAACCCTTTACCTTTGATCTGAAATCAGGCGGG--------TCAATAGCGGAGGAAAAGAAAATAACAATGATT--CCCCCAGT-AACGGCGAGTGAACAGGG-AAAAGCTCAAAGTTGGAAGCTC--CTGGCCCTAGGCTAGGCGC-ATTGTAAACTAAAGCTGTAAAGTAG-TTCGGTTGG---------CCTGGTAAAAAAGTTCCCTGGAATGGGGCGACATGGAGGGTG-AAATCCCCGTCTTTGGCCAGAGTT-CAGCCGTGCGTTT-GCTTTGCTGCGAAGAGTCAGGTTGTTTGGGAATGCAGCCTAAAATGGGAGGTAGACTTCTCCTAAAGCTAAATATTGACGAAAGACCGATAGCGAACAAGTACCGTGAGGGAAAGATGAAAAGCACTTTGAAAAGAGGGTCAAAAAGTACGTGAAATTGCTGAAAGGGAACCGTATGAAATCAGCCTGATGTGTGGGTAATCAGCCTGGGCTTTGGCCTGGGTGCACTTGCCCATGTAT-TAGCCTGCGACAGTTTGACC-TGGGGGAAAAAAGATGGGGGAATGTGGCCTC-GGC-TTCG-GTCGAGGTGTTATAGCCCCTGTCAAAATACCTTGGGTTGGACTGAGGACTG-CAGCGAG-CCGTAA-----GGC-ATGGGTCTCGGGCGCTCTG--TCTTGGCGAAAAGTGAATCTCTGCT-TCGGGTGGTGCGCTTTTCTTCAGGGCAGAC-TCGTCTGTTTCT-TCTTTCTCTCGCTTAGGTCGTAGGCATAATGA-TTTTATATGACC
Absidia_cuneospora_CBS_101_59           GAAGGA---------TCATTATCAATGCAAAG------TTTCTCCAATGAATTTTGGGGTTTCTTTGATAAAATTTCTCTTCTTTTCCT-------TTCTTTGAGGGAATT---------------GAAGGAATCCACT---------------------------------GTGATCTGTTTCGAGCTTTTTCATTTTGAAAAA------------------------GCTACAACCCGTTTTTTTTCTTT---------------------TGGAAAACAAACGGGTGTGGGGCCTTTTTAGGT--TCTCGCAATTC--------------------AATATACT-------TTATGAAATTCT----TGATTGATTCTTAATTGAAACAAAA--------------------------------AACAACTTTCAACAATGGATCTCTCGGCTTACGCATCGATGAAGAACGCAGCGAATCGCGATATGTAATGTGATCTGCATTTAGTGAATCATCGAATCTTTGAACGCATCTTGCGCCCAAGGGTAATCCTTTGGGCACGCCTGTTTCAGTGTTATGTTAAAC--------CCAAAATCTCTTTTTTT---------------------GGTGATGTAACGTTGGGCTTG----------------CCAATCAATTTTTT-------------TTGATCGGTCTTGCTTGGAATGA---------TATCAATTCCAGTCGGATCACCTTATTCTTCAGATCAGGCTTTGGTAGACTACCGAAAGTCGCGTTTGAACTAAAAAGGCCCGAATTGATGGGATTT-----------------------TTAAACATTTTCAATATTTAACCTGAAATCAGGCGGGGCGGA--------------GGAAAAGAAAATAACAATGATT--CCCTCAGT-AACGGCGAGTGAACAGGG-AAAAGCTCAAAGTTGGAACCTC--CTTGGCCTAGCCAAGGCGG-ATTGTAAACTAAAGTTTTTGGGTAG-TTTGGCTAG---------CCTGGTAAAAAAATCCTCTGGAAAGGGGTGACATAGAGGGTG-AAATCCCCGTCTTTGGCCAGAGCA-TAGTCTTGCGTTT-GCCTAGGAACGAAGAGTCAGGTTGTTTGGGAATGCAGCCTAAATTGGGAGGTAAATCTCTCCTAAAGCTAAATATTGACGAAAGACCGATAGCGAACAAGTACCGTGAGGGAAAGATGAAAAGCACTTTGAAAAGAGGGTCAAAAAGTACGTGAAATCGCTGAGAGGGAACCGTATGAAATCAGTCTGATTGCCTGGTAATCAACCTAAGATTCGTCTTTGGTGCACTTGCCAGATAAT-TAGCCAACAACAGTTTGGTG-TGGAGGAAAAAACTTGCTGGAATGTAGCCAC-GGCCTTCG-GTCTTGGTGTTATAGCCGGTAAGAAAATACTTTGTRCTAGACTGAGGAATG-CAGTGAACCCTTCG-----GGGCAAGAATTCGGTGCGCTTTT--GTTTGAATAATGGTGAATCTCTGCT-TCGGGTGGTGCGCTATTATTCGGGCGAAAC-TCGTATCGATTT-TCTTTATTTCACTTAGGTTGTTGGCCTAATGA-TTTTATATGAC-
Absidia_fusca_CBS_102_35                GAAGGA---------TCATTAAAAATGTGTCC-------GGTCTCCTCTTATTATAAGAGGTGGGCTGACTACTTTTTTATGTGCACTG-------TTTTTGAGGGGG----------------------------------------------------------------GGAAAAGAAATCTAATTTCTTTTTTC--------------------------CCCATGGTGGGTTGGGAAACTTTTCTCT---------------------GCGGAGG--------AATTTGGCCTGCCCACTCTGGTTTCTCTTTACAGAGTTACCGG------GTTAAAATTT-------ATACTAT------AACTGACTGAACATTAAAAAGTTAATAA---------------------------T----AACAACTTTCAGCAATGGATCTCTCGGCTTTCGTATCGATGAAGAACGCAGCAAATCGCGATATGTAGTGTGATCTGCCTATAGTGAATCATCAAATCTTTGAACGCATCTTGCACCTTTGGGTATTCCTGAAGGTACGCCTGTTTCAGTATCA-TTTTATC--CTTCTTCACCTAAATTATTGTTT-------------AGGAGACCAAGGAAATTTTAACTGGCCCT----------------GCTCCTATCTTTTA-----------TGGGTAAGAGTCTCGGCTGAAATTT-------------GGACGCTGAGCCTTTAGGGAATCATCTCTCTTGCTCTTTGGTAGTTAATT-------CTATTATAAAAAAGACCAGAGTGACCTTATATAAAGAC---------------------AGCACACTTCAAACATCTTGATCTGAAATCAGGCGGG----ATCAATAAGCGGA--GGAAAAGAAAATAACAATGATT--CCCTCAGT-AACGGCGAGTGAACAGGG-AAAAGCTCAAAGTTGGAACCTC--CTAGCCCTAGGCTCGGCGG-ATTGTAAACTAAAGCTGTTGAGTAG-TTCGGTTAG---------CCTGGTAAAAAAGTTCTCTGGAAAGGGACGACATGGAGGGTG-AAATCCCCGTCTTTGGCCAGAGCA-TAATCCTACGTTT-GCTCGATAGCGAAGAGTCAGGTTGTTGGGTAATGCAGCTTAAAATGGGAGGTAAATCTCTCCTAAAGCTAAATATTGACGAAAGACCGATAGCGAACAAGTACCGTGAGGGAAAGATGAAAAGCACTTTGAAAAGAGGGTCAAAAAGTACGTGAAATTGCTGAAAGGGAACCGTATGAAATCAGCCTGATCTTTTGGTAATCAACCTGGGCTTTGGCCTGGGTGCACTTGCCGATGGAT-TAGCCTACGACAATTCGGTC-TCAAGGAAAAAATTAGGGGGAATGTGGCCTA-CGT-TTCG-GCGGAGGTGTTATAGCCCTTTGAAAAATACTTGGGACTGGATTGAGGCATG-CAGCGAG-CCTTTATT---GGTATTGGGTCTCGGGTGCTTTG--TGTTAACTGGGCGGAAATCTCTACTTTAAGGTAGTGTTCGTCTTTTTGGCATTAAC-TCGCCTGTTC---TCTTATTCTCGC-TAGGTCGTAGC---------------------
Absidia_bonitoensis_URM_7889            GAAGGA---------TCATTAAAAATGCTGGG----------TGGTTTCCATTGATTTGGGCCACTCTACAATTTTATTCTGTGCACTG-------TTTTTTTT--------------------------------------------------------------------GGGCCGAGACATTCATTTTTCTCGGCCTG-----------------------CCCTGGGGAGTTTTGCTT--TTTTCTTT---------------------GGGAAAA--------AGATTGGGCTCCCCAGA----------------------------------AAATGACT-------ATACTAT--TT-----CGACTGAACC-----AACAAGAAAA------------TTGTTAGTC---ATA-----AACAACTTTCAGCAATGGATCTCTCGGCTTTCGTATCGATGAAGAACGCAGCAAATCGCGATATGTAGTGTGATCTGCCCATAGTGAATCATCAAATTTTTGAACGCATCTTGCACCTTTGGGTATTCCTGAAGGTGCGCCTGTTTCAGTATCATTTTTA----CTTCTTTCCCCAGAAATGGGGGA--------------------GGAAAAAATCACTACTGGCCTT----------------GGTGTTGGGCTTTC------------GTGCCCATCTCTTGGCTGAAATAC---------------GGCTAGTTTTTTTTACTGGTAGTT---ACC---TTTTGGTAGA------------TTTCTACGATAAAAG---------------------------------------------------------TACCCCTACTTGAAAAAAGCTAGG---------------------------------------------------------CGAGTGTA------AAAAGCTCG--GCCCAAACTTC--TTGATCTGAAATCAGGCGG--GTGTAAACTAAAGTTTTCAGGTAG-TTTGGCTAG---------CCCGGTAAATAAGTTCTCTGGAAAGGGACGACAAAGAGGGTG-AAATCCCCGTTTTTGGCCGGAGCA-TAGTCTTGCGTTT-GCTTGGGAATGAAGAGTCAGGTTGTTTGGTATTGCAGCCTAAAGTGGGAGGTAAATCTCTCCTAAAGCTAAATATTGACGAAAGACCGATAGCGAACAAGTACCGTGAGGGAAAGATGAAAAGCACCTTGAAAAGGGGGTCAAAAAGTACGTGAAATTGCTGAAAGGGAACCGTATGAAATCAGCTTGGCCGTATAGTAATCAGCCTAAATTTCGATTTGGGTGCACTTGCTATTTGGTTCAGCCTACGACAATTTTGCT-CGGGGGAAAAAATCAGGGGAAATGTAGCTTC-GGC-CTCG-GTCGAAGTGTTATAGGCCTTTGAAAAATACTCTGGGCGGGATTGAGGAACG-CAGCAAG-CCTTT------GGG-ATGAACTGTGGGCGCTTAT--TGGCCGNTGGGGGGAAATTTCTAT--TCAGGTAGTGTTCTCTCAATGGTTGGTAAC-TCGGCCACTTTT-TCTTTTTCTTGCTTAGGTCGTAGGCATAATGA-TTTTATACNACC
Absidia_montepascoalis_URM_2818         GAAGGA---------TCATTAAAAATGCTGGG---------GGGTTTCCATTGATTTGGGGCCACTCAACCGTTTTATTCTGTGCACTG-------TTTTTTTTTGGGCC--------------------------------------------------------------GAGAAAAATTTATTTTTTTTCTTGGCCTG-----------------------TCCTGGGGAGTTTTGCTT--TTTTCTTT---------------------GGGAAAA--------AGATTGGGCTCCCCGGT----------------------------------CAATTACT-------ATACTAA--TT-----CGACTGAACCA----ACAAAAGAAA-----------ATTGTTAATT---ATA-----AACAACTTTCAGCAATGGATCTCTCGGCTTTCGTATCGATGAAGAACGCAGCAAATCGCGATATGTAGTGTGATCTGCCCATAGTGAATCATCAAATCTTTGAACGCATCTTGCACCTTTGGGTATTCCTGAAGGTACGCCTGTTTCAGTATCATTTTTA----CTTCTTTCCCCAGCAATGGGGGT--------------------AGAAAAAATCACTACTGGCCTT----------------GGTGTTGGGCTTTT-------------GGTCCATCTCTTGGCTGAAATAC----------------------------------------------------------------------------------------------------------------------------------------------------------------------------------------------------------------------------------------------------------------------------------------------------------------------GGCTAG-----------------------------------------------------------TTTTTTTTACTGG-----TAGT--TACCTTT-------------------------------------------------TGGTAGATTTCT-------------------------ACGATAAAGTACGCCTATC-CGAAGAAAAGCT-----------------------------------------------AGGCGAGCATATG----------------------CTCGACCCAAACTTC----------------------------------------TTGATC-T-------GAAATCAGGCGGGAT---------------------------------------------TACCC---GCTGAACTTAAGCATATCAATAAG---------------------------------------------CGGAGGAAA--------------------------------------------------------------------------------------------------
Absidia_jindoensis_CNUFC_PTI1_1         ----------------------GGATGTTCGG----------------------------------------CTTTTTCCTTTG---------------------------------------------------------------------------------------------------------------------------------------------------------------------------------------------GGAAAAA----------GAAGGGACTCCCAGTC-----------------------------------ATTATT-------ATACTAT--TT-----CGACTGAACCA----AAACAAGAAA-----------TTTGTTAAT----ATGA----AACAACTTTCAGCAATGGATCTCTCGGCTTTCGTATCGATGAAGAACGCAGCAAATCGCGATATGTAGTGGGATCTGCCTATAGTGAATCATCAAATTTTTGAACGCATCTTGCACCTCTGGGTATTCCTGGAGGTACGCCTGTTTCAGTATCA-TTTTTAC--TTCTTTTGCCCAGATTTGGGTAT-------------------GGGAAAAAATCACCACTGGCCTT----GGTATTGGGAGGGTTTATACCCCCTC------------------ATTTCTCGGCTTAAATAC-----------GGCTAGTTTTATCTTTGAACTGGTAGATT--ACC---TTTTGGTAGG-----------------------------------------------------------------------------------------------------------------------------------------------------------------------------------CATAGCTCAAAGTTGGAACCTC--CTGGCCTTAGGTTAGGCGG-ATTGTAAACTAAAGTTCTCGAGTAG-TTTGGTTAG---------CCCGGTAAATAAGTTCTCTGGAAAGGGACGACAAAGAGGGTG-AGATCCCCGTTTTTGGCCGGAGCA-TAATCTTGCGTTT-GCTTGGGAATGAAGAGTCAGGTTGTTTGGTATTGCAGCCTAAAGTTGGAGGTAAATCTCTCCTAAAGCTAAATATTGACGAAAGACCGATAGCGAACAAGTACCGTGAGGGAAAGATGAAAAGCACCTTGAAAAGGGGGTCAAAAAGTACGTGAAATTGCTGAAAGGGAACCGTATGAAATCAGCTTGGCCTTGTAGTCATCAGCCTGAACTTTGGTTTGGGTGCACTGGCTACTAGGTACAGCCTAGGACAATTTTGTT-TGGAGGAAAAAATCAGGGGAAATGTGGCCTC-GGCTTTTG-GTTGAGGTGTTATAGTCCTTTGAAAAATACTCTGGGCGGGATTGAGGAACG-CAGCAAG-CCATTT-----GGG-ATGAACTGGGGGTGCTTAT--TCGTGTAGGGCAGGAAATTTCTAT--TCAGGTAGTGTTCTGTCATGCATGGGTAAC-TCGCCCACTTTT-TCTTTTTCTTGCTTAGGTCGTAGGCATAATGA-TTTTATATGAC-
Absidia_anomala_CBS_125_68              GAAGGA---------TCATTAAAAATGCGGCC---------------AAGTTTGCATAAACTCGGTCAAAATTTTTATTCTGTGCACTG-------TCTCATTATTTGACT---------------GCA-------------------------------------------GTTAGATTTTATTTTTATTATCTTTCTCGGTCAAT-----------------CTACTGGGGGATTTGCTT--TTTCCTTT---------------------GGGAAAA--------AGTTTGAATTTCCCGGTG------------------------------------TTATT-------ATACTAT--TC-----TGACTGAACC-----AAAACAGAAA-----------ATTGTTTAACT--AAAT----AACAACTTTCAGCAATGGATCTCTCGGCTTTCGTATCGATGAAGAACGCAGCAAATCGCGATATGTAGTGTGATCTGCCTATAGTGAATCATCAAATTTTTGAACGCATCTTGCACCCTTGGGTATTCCTGAGGGTACGCCTGTTTCAGTATCA-TTTTAAC----TTCTTTCCCCAGTAATGGGCC--------------------AAGAAAAATCACTACTGGCCTT----------------GGTATTGGATTCTT------------GAATCCATTTCTCGGCTGAAATAC----------------AGCTAGTGTTTTGACTGGTAGTT---ACC---TTTTGGTAGAAT----------TTCCTACGAAAAAAGAACGCCTAGCCATCCAAACACAGCGAGTTGAAAA----------ACTCATATCCCAATTTCTTGATCTGAAATCAGGCGGGGCGGA--------------GGAAAAGAAAATAACAATGATT--CCCCCAGT-AATGGCGAATGAACAGGG-AAAAGCTCAAAGTTGGAACCTC--CTGGCCTTAGGTTAGGCGG-ATTGTAAACTAAAGTTTTCGAGTAG-TTTGGCTAG---------CCTGGTAAATAAGTTCTCTGGAAAGGGACGACAAAGAGGGTG-AAATCCCCGTTTTTGGCCAGAGTTTTAGTCTTGCGTTT-GCTTGGGAATGAAGAGTCAGGTTGTTTGGTATTGCAGCCTAAAGTGGGAGGTAAATCTCTCCTAAAGCTAAATATTGACGAAAGACCGATAGCGAACAAGTACCGTGAGGGAAAGATGAAAAGCACCTTGAAAAGGGGGTCAAAAAGTACGTGAAATTGCTGAAAGGGAACCGTATGAAATCAGTTTGGCCAGCTAGTAATCAACCTAGACTTTGGTTTGGGTGCACTTGCTAGTAGGTACAGCTTACGACAATTTTGCT-CGGGGGAAAAAATCAGGGGAAATGTAGCTTC-GAC-TTCG-GTTGAAGTGTTATAGTCCTTTGAAAAATACTCTGGGTGGGATTGAGGAATG-CAGCAAG-CCTTT------GGG-ATGAACTGTGGGTGCTTGT--TGGCTTTGAAGGGGAAATTTCTAT--TCAGGTAGTGTTCTTTTCAGGGCCGATAAC-TCGCCTACTTTT-TCTTTTTCTTGCTTAGGTCGTA-GCATAATGA--TTTATATGAC-
Absidia_multispora_URM_8210             GAAGGA---------TCATTAAAAATGCGGCC---------------GCATTCGATTGAATGGGGTCAAACTTTTTATTCTGTGCACTG-------TTTTATATTT------------------------------------------------------------------TGGTTGCTTTTGCGGCCAATT-------------------------------GACTGGGGAATTTGCTC---TTTCCTTT---------------------GGGATAG---------AGTCGAATTTCCCGGT------------------------------------GTTATT-------ATACTAT--TC-----TGACTGAACC-----AAAACAGAAA-----------ATTGTTTAACT--AAAT----AACAACTTTCAGCAATGGATCTCTCGGCTTTCGTATCGATGAAGAACGCAGCAAATCGCGATATGTAGTGTGATCTGCCTATAGTGAATCATCAAATTTTTGAACGCATCTTGCACCCTTGGGTATTCCTGAGGGTACGCCTGTTTCAGTATCA-TTTTAAC---TTCTTTCCCCAGAAATGGTGTT--------------------AAGAAAAATCACTACTGGCCTT--------------GGTATTGGGTTCTTTT------------GAATCTATTTCTCGGCTGAAATAT----------------AGCTAGTGTTTTGACTGGTAGTT---ACC---TTTTGGTAGA------------ATCTACTAAATAAAGTACGCCTAGCCATCAAGACACTGCGAGCGAATA-----------GCTCATACCCCAATTTCTTGATCTGAAATCAGGCGGGGCGGA--------------GGAAAAGAAAATAACAATGATT--CCCTCAGT-AATGGCGAATGAACAGGG-AAAAGCTCAAAGTTGGAACCTC--CTGGCCTTAGGTTAGGCGG-ATTGTAAACTAAAGTTTTCGAGTAG-TTTGGCTAG---------CCTGGTAAATAAGTTCTCTGGAAAGGGACGACAAAGAGGGTG-AAATCCCCGTTTTTGGCCAGAGTTTTAGTCTTGCGTTT-GCTTGGGAATGAAGAGTCAGGTTGTTTGGTATTGCAGCCTAAAGTTGGAGGTAAATCTCTCCTAAAGCTAAATATTGACGAAAGACCGATAGCGAACAAGTACCGTGAGGGAAAGATGAAAAGCACCTTGAAAAGGGGGTCAAAAAGTACGTGAAATTGCTGAAAGGGAACCGTATGAAATCAGTTTGGCCAGTTAGTAATCAACCTAAACTTTGGTTTGGGTGCACTTGCTAGCAGGTACAGCTTACGACAATTTTGCT-CGGGGGAAAAAATCAGGGGAAATGTAGCTTC-GGC-CTCG-GTTGAAGTGTTATAGTCCTTTGAAAAATACTCTGGGCGGGATTGAGGAACG-CAGCAAG-CCTTT------GGG-ATGAACTGTGGGTGCTTGT--TGGCTCTGAGGAGGAAATTTCTAT--TTAGGTAGTGTTCTTTTCAGGGCTGATAAC-TCGCCTACTTTT-TCTTTTTCTTGCTTAGGTCGTAGGCATAATGA-TTTTATATGAC-
Absidia_caatinguensis_URM_7156          GAAGGA---------TCATTAAAAATGCTGGG--------------CTCGGCTTTTACGGCCGTTTCCTACTATTTTTACTGTGCACTG-------TCTATTTTTTCTCTC---------------TTTTTTTT----------------------------------------------TTTTTTTTTCTCTTTCGGGGGGAAAATTAAAGGGGGAAAAA---GCCTGGGTGTATACCTTT--TTTCCTTT---------------------GGGAGAA---------TATGGAATCGCCCGGGGGGTCTTGATTCATTTCTTGGCC-----------CAACTTTT-------ATACTAT--TC-----TGACTGAACCA----AAACATGAAA-----------ATTGTTAACAT--ATA-----AACAACTTTCAGCAATGGATCTCTCGGCTTTCGTATCGATGAAGAACGCAGCAAATCGCGATATGTAGTGTGATCTGCCTATGGTGAATCATCAAATCTTTGAACGCATCTTGCACCCTTGGGTATTCCTGAGGGTACGCCTGTTTCAGTATCA-TTCTAAC--TTCTCGCCCAAAATTTATTTTTT-----------------GGCTGGAAAAATCACTATTGGCCTA--------AAGAATGGGGTTTCGGCCCTCC--------------------TTTTTGGCTTAAATAC-------------TAGGCTAGTAATTTTAACTGGTAATT---ACC---TTTTGGTAGAGT----------ATTCTGCAGAAAAAGTAAAACTAATTAAAATTG--------------------------GCCCAACCCTTACCAATTTGATCTGAAATCAGGCGGGGCATATCAATAAGCGGA--GGAAAAGAAAATAACAATGATT--CCCCCAGT-AACGGCGAGTGAACAGGG-AAAAGCTCAAAGTTGGAACCTC--CTGGCCCTAGGCTAGGCGG-ATTGTAAACTAAAGCTTTCGAGTAG-TTTGGCTGG---------CCCGGTAATCAAGTTCTCTGGAAAGAGGCGACAAAGAGGGTG-AAATCCCCGTTTTTGGCCGGAGCATTAGTCTTGCGTTT-GCTTGAAAGTGAAGAGTCAGGTTGTTTGGTATTGCAGCCTAAAGTGGGAGGTAAATCTCTCCTAAAGCTAAATATTGACGAAAGACCGATAGCGAACAAGTACCGTGAGGGAAAGATGAAAAGCACCTTGAAAAGGGGGTCAAAAAGTACGTGAAATTGCTGAAAGGGAACCGTATGAAATCAGTCTGGCCGCTTGATAATCAGCCTAAACTTTGGTTTGGGTGCACTTGTCATTTGGTACAGCCTACGACAATTTGATT-TGGGGGAAAAAATCAAGGAGAATGTGGCCTA-GGC-TTCG-GCAGAGGTGTTATAGCTCTTTGAAAAATACTCTGGATTGGATTGAGGACTG-CAGCAAG-CCTTT------GGG-ATGAACTGTGGGCGCTTGG--CGTTTGTTGGGGGGAAATTTCTAT--TCAGGTAGTGTTCCTTCAATGAGTGTCAAC-TCGCCTACTTTT-TCTTTTTCTTGCTTAGGTCGTAGGCATAATGA-TTTTATACGACC
Absidia_panacisoli_SYPF                 GAAGGA---------TCATTAGAAATGAAGGG-----------GCTTCCTTTAATAGGGGGGGCTTCTATACTCTATTTCTGTGCACTG-------TTTTTTTTTTTTAGG---------------TTAACCCTCCTTAG--------------------------------GGGGGAGTTTTCCTAATACC--------------------------------CCCTGGGTAGCCTTTTTGTTTTTTCCCT---------------------AGGGAAA---------AAATGAACTACCCAGTC---------------------------------AAAATATT-------ATACTAT--TTC----TGACTGAACCTA---ACAAAAA--------------ATTGTTAACTAT-ATA-----AACAACTTTCAGCAATGGATCTCTCGGCTTTCGTATCGATGAAAAACGCAGCAAATCGCGATATGTAGTGTGATCTGCCTATAGTGAATCATCAAATTTTTGAACGCATCTTGCACTCTTGGGTATTCCTGAAAGTACGCCTGTTTCAGTATCA-TTTTAACCTTTTCCTCGGTCATTTATTGACTA------------------GGAAAAAAAATAACTATTGGCCCT----------------GAAAAAATTTACTT-------------------CTTCACGGCTTAAATCC-----------------TCGGTCAGTTTGGCTGGTAATT---ACC---TTTTGGTAAATT----------TTTCTCTTCTAAAAGTAACCCTATCCAACCTTATTT-----------------------GGCCCAACTCAACCATCTTGATCTGAAATCAGGCGGGGCATATCAATAAGCGGA--GGAAAAGAAAATAACAATGATT--CCCCCAGT-AACGGCGAGTGAACAGGG-AAAAGCTCAAAGTTGGAACCTC--CTGGCCTTAGGTCTGGCGG-ATTGTAAACTAAAGCTCTAGAGTAG-TTTGGCTGG---------CCCGGTAAAAAAGTTCTCTGGAAAGGGACGACAAAGAGGGTG-AAATCCCCGTTTTTGGCCGGAGCA-TAGTCTCACGTTT-GCTCTTTAGCGAAGAGTCAGGTTGTTTGGTATTGCAGCCTAAAGTTGGAGGTAAATCTCTCCTAAAGCTAAATATTGACGAAAGACCGATAGCGAACAAGTACCGTGAGGGAAAGATGAAAAGCACCTTGAAAAGGGGGTCAAAAAGTACGTGAAATTGCTGAAAGGGAACGGTATGAAATCAGACTGTCTTTTTGGTAATCAGCCTGGGCTTTGGCCTGGGTGCACTTGCCAGTAAGTACAGCCTACGACAATTTGAAG-CGTGGGAAAAAATCAGGGGGAATGTGGCCTC-GGC-TTCG-GCGGAGGTGTTATAGCCCCTTGAAAAATACCATGCTTTGGATTGAGGACTG-CAGTGAG-CCATTA-----GGG-ATGAACTGTAGGCGCTTAG--TTTCGGTAAGGAAGGAATCTCTGCT-TCGGGTGGTGCCTTTTTTCTCGGGATTAAC-CCGTTTACTTTT-TCTTTTTCTCGCTTAGGTCGTAGGCATAATGA-TTTTATATCACC
Absidia_abundans_XY09265                GAAGGGGGCTTTCTCTTTTTTTAAAGGGAGGG-------------------------------TTTCCATACTCTATTTCTGTGCACTG-------TTTTTTTTTTTTTAG---------------GTTAACCCTCCTT---------------------------------AGGGGGAGTTGCCTAATAC---------------------------------CCCTGGGTAGCCTTTTTGTTTTTTCCTT---------------------TGGGAGA---------AAATGAACTACCCAGTC---------------------------------AAAATATT-------ATACTAT--TTC----TGACTGAACCTA---ACAGAAA--------------ATTGTTAATTAT-ATA-----AACAACTTTCAGCAATGGATCTCTCGGCTTTCGTATCGATGAAGAACGCAGCAAATCGCGATATGTAGTGTGATCTGCCTATAGTGAATCATCAAATTTTTGAACGCATCTTGCACCCTTGGGTATTCCTGAGGGTACGCCTGTTTCAGTATCA-TTTTAACCTTTTCCTCGGTCATTTAGTTGACT-----------------AGGAAAAAAAATGACTATTGGCCCT----------------GAGAAATTTTCTTT-------------------CTTCACGGCTTAAATCC----------------------------------------------------------------------------------------------------------------------------------------------------------------------------------------------------------------------------------------------------------------------------------------------------------TCGGTCAG-TTTGGCTGGTAATTACCTTTTGGTAGATTCTCTCTCCTAAAAGTAACCCTAT------------CCACCTTATTTGACCCAAATC-------------------------AACCATCCAGGTTGTTTGGTATTGCAGCCTAAAGTTGGAGGTAAATCTCTCCTAAAGCTAAATATTGACGAAAGACCGATAGCGAACAAGTACCGTGAGGGAAAGATGAAAAGCACCTTGAAAAGGGGGTCAAAAAGTACGTGAAATTGCTGAAAGGGAACGGTATGAAATCAGACTGTCTTTTTGGTAATCAGCCTGGGCTTTGGCCTGGGTGCACTTGCCAGTAAGTACAGCCTACGACAATTTGAAG-CGTGGGAAAAAATCAGGGGGAATGTGGCCTC-GGC-TTCG-GCGGAGGTGTTATAGCCCTTTGAAAAATACCATGCTTTGGATTGAGGACTG-CAGTGAG-CCATTA-----GGG-ATGAACTGTAGGCGCTTAG--TTTCGGTAAAGAAGGAATCTCTGCT-TCGGGTGGTGCCTTTTTTACCGGGATTAAC-CCGTTTACTTTT-TCTTTTTCTCGCTTAGGTCGTAGGCATAATGA-TTTTATATCACC
Absidia_abundans_XY09274                -AAGGGGGCTTTCTCTTTTTTTAAAGGGAGGG-------------------------------TTTCCATACTCTATTTCTGTGCACTG-------TTTTTTTTTTTTTAG------------------------------------------------GTTAACCCTCCTTAGGGGGAGTTGCCTAATAC---------------------------------CCCTGGGTAGCCTTTTTGTTTTTTCCTT---------------------TGGGAGA---------AAATGAACTACCCAGTC---------------------------------AAAATATT-------ATACTAT------TTCTGACTGAACC-----TAACAGAAAA------------TTGTTAATTAT-ATA-----AACAACTTTCAGCAATGGATCTCTCGGCTTTCGTATCGATGAAGAACGCAGCAAATCGCGATATGTAGTGTGATCTGCCTATAGTGAATCATCAAATTTTTGAACGCATCTTGCACCCTTGGGTATTCCTGAGGGTACGCCTGTTTCAGTATCA-TTTTAACCTTTTCCTCGGTCATTTAGTTGACT-----------------AGGAAAAAAAATGACTATTGGCCCT----------------GAGAAATTTTCTTT-------------------CTTCACGGCTTAAATCC----------------------------------------------------------------------------------------------------------------------------------------------------------------------------------------------------------------------------------------------------------------------------------------------------------TCGGTCAG-TTTGGCTGGTAATTACCTTTTGGTAGATTCTCTCTCCTAAAAGTAACCCTAT------------CCACCTTATTTGACCC------AAATCACACCATT-GCTCTTTAGCGAAGAGTCAGGTTGTTTGGTATTGCAGCCTAAAGTTGGAGGTAAATCTCTCCTAAAGCTAAATATTGACGAAAGACCGATAGCGAACAAGTACCGTGAGGGAAAGATGAAAAGCACCTTGAAAAGGGGGTCAAAAAGTACGTGAAATTGCTGAAAGGGAACGGTATGAAATCAGACTGTCTTTTTGGTAATCAGCCTGGGCTTTGGCCTGGGTGCACTTGCCAGTAAGTACAGCCTACGACAATTTGAAG-CGTGGGAAAAAATCAGGGGGAATGTGGCCTC-GGC-TTCG-GCGGAGGTGTTATAGCCCTTTGAAAAATACCATGCTTTGGATTGAGGACTG-CAGTGAG-CCATTA-----GGG-ATGAACTGTAGGCGCTTAG--TTTCGGTAAAGAAGGAATCTCTGCT-TCGGGTGGTGCCTTTTTTACCGGGATTAAC-CCGTTTACTTTT-TCTTTTTCTCGCTTAGGTCGTAGGCATAATGA-TTTTATATCACC
Absidia_abundans_CGMCC_3_16355          GAAGGGGGCTTTCTCTTTTTTTAAAGGGAGGG-------------------------------TTTCCATACTCTATTTCTGTGCACTG-------TTTTTTTTTTTTTAG---------------GTTAACCCTCCTT---------------------------------AGGGGGAGTTGCCTAATAC---------------------------------CCCTGGGTAGCCTTTTTGTTTTTTCCTT---------------------TGGGAGA---------AAATGAACTACCCAGTC---------------------------------AAAATATT-------ATACTAT------TTCTGACTGAACC-----TAACAGAAAA------------TTGTTAATTAT-ATA-----AACAACTTTCAGCAATGGATCTCTCGGCTTTCGTATCGATGAAGAACGCAGCAAATCGCGATATGTAGTGTGATCTGCCTATAGTGAATCATCAAATTTTTGAACGCATCTTGCACCCTTGGGTATTCCTGAGGGTACGCCTGTTTCAGTATCA-TTTTAACCTTTTCCTCGGTCATTTAGTTGACT-----------------AGGAAAAAAAATGACTATTGGCCCT----------------GAGAAATTTTCTTT-------------------CTTCACGGCTTAAATCC----------------------------------------------------------------------------------------------------------------------------------------------------------------------------------------------------------------------------------------------------------------------------------------------------------TCGGTCAG-TTTGGCTGGTAATTACCTTTTGGTAGATTCTCTCYCCTAAAAGTAACCCTAT------------CCACCTTATTTGACC-------CAAATCAACCATT-GCTCTTTAGCGAAGAGTCAGGTTGTTTGGTATTGCAGCCTAAAGTTGGAGGTAAATCTCTCCTAAAGCTAAATATTGACGAAAGACCGATAGCGAACAAGTACCGTGAGGGAAAGATGAAAAGCACCTTGAAAAGGGGGTCAAAAAGTACGTGAAATTGCTGAAAGGGAACGGTATGAAATCAGACTGTCTTTTTGGTAATCAGCCTGGGCTTTGGCCTGGGTGCACTTGCCAGTAAGTACAGCCTACGACAATTTGAAG-CGTGGGAAAAAATCAGGGGGAATGTGGCCTC-GGC-TTCG-GCGGAGGTGTTATAGCCCTTTGAAAAATACCATGCTTTGGATTGAGGACTG-CAGTGAG-CCATTA-----GGG-ATGAACTGTAGGCGCTTAG--TTTCGGTAAAGAAGGAATCTCTGCT-TCGGGTGGTGCCTTTTTTACCGGGATTAAC-CCGTTTACTTTT-TCTTTTTCTCGCTTAGGTCGTAGGCATAATGA-TTTTATATCACC
Absidia_yunnanensis_XY09528             -------------------TAAAAATGCTGGG-------------CTATTTTCTTTGGAAGATAGTTCTCCTATTTTTTCTGTGCACTG-------TTTTTTT---------------------------------------------------------------------GGCTGTAAAATTTATTTTTTATGGCCG-------------------------CTCTGGGCATGATCTTTT--TTTCCCTC---------------------GGGAAAA---------AATAGGATTGCCCGGTT-------------------------------------TATT-------ATACTAT--TT-----CGACTGAACC-----AAACAAGAAA-----------TTTGTTAATT---AGA-----AACAACTTTCAGCAATGGATCTCTCGGCTTTCGTATCGATGAAGAACGCAGCAAATCGCGATATGTAGTGTGATCTGCCCATAGTGAATCATCAAATTTTTGAACGCATCTTGCACCCTTGGGTATTCCTGAGGGTACGCCTGTTTCAGTATCA-TTCTAAC--TTCTTTTCCTCATAATTGGGGGT--------------------AGGAAAAATCACCATTGGCCTG---------------ATAGAATGCGTTTTT------------GACGCGTTTATTTGGCTTGAATAT----------------GACTCGGTTTTGACTGAGTAGTT---ACC---TTTTGGTAGT------------GAATTCTGCAAAAAAGTAAACTCTTAT--------------------------------GAAAAAACTCGGGCTTTATGCCCAAAACTCATACACTTGATCTGAAAT-------------------------------------------------------------------------------------------------------------------------------------------------------------------------------------------------------------------------------------------------------------------------------CAGTTGGAGGTAAATCTCTCCTAAAGCTAAATATTGACGAAAGACCGATAGCGAACAAGTACCGTGAGGGAAAGATGAAAAGCACCTTGAAAAGGGGGTCAAAAAGTACGTGAAATTGCTGAAAGGGAACCGTATGAAATCAGCTTGGCCGTTTGGTAATCAGCCTAGACTTTGGTTTGGGTGCACTTGCCATTTGGTACAGCCTGCGACAATTTGATT-TGGAGGAAAAAATGAGAGAGAATGTGGCCTT-GTC-TTCG-GGGGAGGTGTTATAGCTCTTTTAAAAATACTCTGGATTGGATTGAGGATCG-CAGCGAG-CCTTTA-----GGG-ATGAACTGTGGGCGCTTGG--CGGTTGTTAGGGAGAAATTTCTAT--TTAGGTAGTGTCTTCTTCATAACTGTCAAC-TCGCTTACTTTT-TCTTTTTCTCGCTTAGGTCGCAGGCATAATGA-TTTTATATGACC
Absidia_yunnanensis_CGMCC_3_16359       GAAGGA---------TCATTAAAAATGCTGGG----------CTATTTTTCTTTTGGGAAGATAGTTCTCCTATTTTTTCTGTGCACTG-------TTTTTTTTTG------------------------------------------------------------------GCTGTAAAAAATTTATTTTTTTACGGCCG-----------------------CTCTGGGCATGATCTTTT--TTTCCCTC---------------------GGGAAAA---------AATAGGATTGCCCGGTT-------------------------------------TATT-------ATACTAT--TT-----CGACTGAACC-----AAACAAGAAA-----------TTTGTTAATT---AGA-----AACAACTTTCAGCAATGGATCTCTCGGCTTTCGTATCGATGAAGAACGCAGCAAATCGCGATATGTAGTGTGATCTGCCCATAGTGAATCATCAAATTTTTGAACGCATCTTGCACCCTTGGGTATTCCTGAGGGTACGCCTGTTTCAGTATCA-TTCTAAC--TTCTTTTCCTCATCATTGGGGGT--------------------AGGAAAAATCACCATTGGCCTG---------------ATAGAATGCGTTTTT------------GACGCGTTTATTTGGCTTGAATAT----------------GACTCGGTTTTGACTGAGTAGTT---ACC---TTTTGGTAGT------------GAATTCTGCAAAAAAGTAAACTCTTAT--------------------------------GAAAAAACTCGGGCTTTATGCCCAAAACTCATACACTGCATATCAATAAGCGGA--GGAAAAGAAAATAACAATGATT--CCCCTAGT-AACGGCGAGTGAACAGGG-AAAAGCTCAAAGTTGGAACCTC--CTAGCCTTAGGTTAGGCGG-ATTGTAAACTAAAGTTCTTGAGTAG-TTTGGCTGG---------CTCGGTAAATAAGTTCTCTGGAAAGGGACGACAAAGAGGGTG-AAATCCCCGTTTTTGGCCGAAGCT-TAGTCTTGCGTTT-GCTTGGGAATGAAGAGTCAGGTTGTTTGGTATTGCAGCCTAAAGTTGGAGGTAAATCTCTCCTAAAGCTAAATATTGACGAAAGACCGATAGCGAACAAGTACCGTGAGGGAAAGATGAAAAGCACCTTGAAAAGGGGGTCAAAAAGTACGTGAAATTGCTGAAAGGGAACCGTATGAAATCAGCTTGGCCGTTTGGTAATCAGCCTAGACTTTGGTTTGGGTGCACTTGCCATTTGGTACAGCCTGCGACAATTTGATT-TGGAGGAAAAAATGAGAGAGAATGTGGCCTT-GTC-TTCG-GGGGAGGTGTTATAGCTCTTTTAAAAATACTCTGGATTGGATTGAGGATCG-CAGCGAG-CCTTTA-----GGG-ATGAACTGTGGGCGCTTGG--TGGTTGTTAGGGAGAAATTTCTAT--TTAGGTAGTGTCTTCTTCACAACTATCAAC-TCGCTTACTTTT-TCTTTTTCTCGCTTAGGTCGCAGGCATAATGA-TTTTATATGACC
Absidia_inflata_NRRL_6591               ---------------------------------------------------------------------------------------------------------------------------------------------------------------------------------------------------------------------------------------------------------------------------------------------------------------------------------------------------------------------------------------------------------------------------------------------------------------------------------------------------------------------------------------------------------------------------------------------------------------------------------------------------------------------------------------------------------------------------------------------------------------------------------------------------------------------------------------------------------------------------------------------------------------------------------------------------------------------------------------------------------------------------------------------------------------------------------------------------------------------------------------------------------------------------------------------------------------------------------------------------------------------------------------------------------------------CAAAAAGTACGTGAAATTGCTGAAAGGGAACCGTATGAAATCAGCTTGGCCGTTTGGTAATCAACCTAGACTTTGGTTTGGGTGCACTTGCCATTGGGTACAGCCTGCGACAAGTTGATT-TGGAGGAAAAAATGGGAGAGAATGTGGCCTT-GCC-TTCG-GGGGAGGTGTTATAGCTCTTTTAAAAATACTCTGGGTTGGATTGAGGATCG-CAGCGAG-CCTGTA-----GGG-ATGAACTGTGGGCGCTTAG--TGGTTGCTAGGGAGAAATTTCTAT--TTAGGTAGTGTCTTTCTCGTAGCTGCTAAC-TCGCCTACTTTT-TCTTTTTCTCGCTTAGGTCGCAGGCATAATGA-TTTTATATGACC
Absidia_radiata_CGMCC_3_16357           GCTGGG--------CTCTTTTTTTATGGGGAG---------------------------------TCCTCCTATTTTTTCTGTGCACTG-------TTTTTTTT--------------------------------------------------------------------GGGCTGAATTTTTCAGCCT---------------------------------TTCTGGGCATGATCTTTT--TTTCCCTC---------------------GGGAAAA---------AGTAGGATTGCCCGGTG-------------------------------------AATT-------TTACTAA--TT-----CGACTGAACC-----AAACAAGAAA-----------TTTGTTAATT---AAA-----AACAACTTTCAGCAATGGATCTCTCGGCTTTCGTATCGATGAAGAACGCAGCAAATCGCGATATGTAGTGTGATCTGCCCATAGTGAATCATCAAATTTTTGAACGCATCTTGCACCCTTGGGTATTCCTAAGGGTACGCCTGTTTCAGTATCA-TTCTAAC--TTCTTTTCCCCATGATTGGGGGA--------------------TGGAAAAATTACGATTGGCCTG--------------GTAAGAACGTCTTTTG-------------GGCGTACTACTTGGCTTGAATAT--------------------------------------------------------------------------------------------------------------------------------------------------------------------------------------------------------------------------GAC----------------------------------------TCGGTTTTTGACTGGGTAG------------CCACCTTTTGGTAG----------------------------TGAATTCTGCAAAAAG---------------------------------------------------------------TAAAGAAGAGTCAGGTTGTTTGGTATTGCAGCCTAAAGTTGGAGGTAAATCTCTCCTAAAGCTAAATATTGACGAAAGACCGATAGCGAACAAGTACCGTGAGGGAAAGATGAAAAGCACCTTGAAAAGGGGGTCAAAAAGTACGTGAAATTGCTGAAAGGGAACCGTATGAAATCAGCTTGGCCGTTTGGTAATCAGCCTAGACTTTGGTTTGGGTGCACTTGCCATTTGGTACAGCCTGCGACAATTTGATT-CGGGGGAAAAAATGAGAGAGAATGTGGCCTT-GCC-TTCG-GGGGAGGTGTTATAGCTCTTTTAAAAATACTCTGAATTGGATTGAGGATCG-CAGCRAG-CCTTTA-----GGG-ATGAACTGTGGGCGCTTGG--TGGTTGCTAGGGAGAAATTTCTAT--TTAGGTAGTGTCTTTCTCGTAGCTGCCAAC-TCGCCTACTTTT-TCTTTTTCTTGCTTAGGTCGCAGGCATAATGA-TTTTATATGACC
Absidia_radiata_XY09330_1               -----------------------------------------------CTCTTTTTTTATGGGGAGTCCTCCTATTTTTTCTGTGCACTG-------TTTTTTTT--------------------------------------------------------------------GGGCTGAATTTTTCAGCCT---------------------------------TTCTGGGCATGATCTTTT--TTTCCCTC---------------------GGGAAAA---------AGTAGGATTGCCCGGTG-------------------------------------AATT-------TTACTAA--TT-----CGACTGAACC-----AAACAAGAAA-----------TTTGTTAATT---AAA-----AACAACTTTCAGCAATGGATCTCTCGGCTTTCGTATCGATGAAGAACGCAGCAAATCGCGATATGTAGTGTGATCTGCCCATAGTGAATCATCAAATTTTTGAACGCATCTTGCACCCTTGGGTATTCCTAAGGGTACGCCTGTTTCAGTATCA-TTCTAAC--TTCTTTTCCCCATGATTGGGGGA--------------------TGGAAAAATTACGATTGGCCTG--------------GTAAGAACGTCTTTTG-------------GGCGTACTACTTGGCTTGAATAT--------------------------------------------------------------------------------------------------------------------------------------------------------------------------------------------------------------------------GAC----------------------------------------TCGGTTT-----------------------------------------------------------------------------------------------------------------------------------------------------TAAGAGTCAGGTTGTTTGGTATTGCAGCCTAAAGTTGGAGGTAAATCTCTCCTAAAGCTAAATATTGACGAAAGACCGATAGCGAACAAGTACCGTGAGGGAAAGATGAAAAGCACCTTGAAAAGGGGGTCAAAAAGTACGTGAAATTGCTGAAAGGGAACCGTATGAAATCAGCTTGGCCGTTTGGTAATCAGCCTAGACTTTGGTTTGGGTGCACTTGCCATTTGGTACAGCCTGCGACAATTTGATT-CGGGGGAAAAAATGAGAGAGAATGTGGCCTT-GCC-TTCG-GGGGAGGTGTTATAGCTCTTTTAAAAATACTCTGAATTGGATTGAGGATCG-CAGCRAG-CCTTTA-----GGG-ATGAACTGTGGGCGCTTGG--TGGTTGCTAGGGAGAAATTTCTAT--TTAGGTAGTGTCTTTCTCGTAGCTGCCAAC-TCGCCTACTTTT-TCTTTTTCTTGCTTAGGTCGCAGGCATAATGA-TTTTATATGACC
Absidia_cornuta_URM_6100                GAAGGG---------TCATTAGAAATGCGGGG--------------------CTGCTGTAAAGTGGCCTTCTTTTTTAACTGTGCACTG-------TTTAAATTTGG-----------------------------------------------------------------GGGGCGGATTTTTAATCCGCTGCCC---------------------------GCCCGGGTGGCATAAATCGACTCCCCTA---------------------GGGGGGC--------TGAGAAGTGCGCCTAAT--------------------------------------TATT-------TGACTAA--TC-----TGACTGATCATTACAATGAA----------------ATTGTTAACAT--ATA-----AACAACTTTCAGCAATGGATCTCTCGGCTTTCGTATCGATGAAGAACGCAGCAAATCGCGATATGTAGTGTGATCTGCCTATAGTGAATCATCAAATTTTTGAACGCATCTTGCACCCCTGGGTATTCCTGGGGGTACGCCTGTTTCAGTATCA-TTTTAAC--CTCTCTTCAACCAAGTATTTGGT----------------AGGAAGGAAAAATCACTACTGGCCCC--------------------GAGTCCTCTT------------ATGAGGGCTTCGCGGCTGAAATAT--------------------ATGGTTATTCTCGCCTAATGACAACACCTTTTGGTAGATT-------------CTCTATACAAAAAGTCTATTATTATCCGAG--------------------------GGCCCAAATCAAACACCTTGATCTGAAATCA----------------------------AAAGAAAATAACAATGATT--CCCTCAGT-AACGGCGAGTGAACAGGG-AAAAGCTCAAAGTTGGAACCTC--CTGGCCTTAGGTCTGGCGG-ATTGTAAACTAAAGCTCTCGAGTAG-TTTGGCTGG---------CCCAGTAAATAAGTTCTCTGGAAAGGGACGACAAAGAGGGTG-AAATCCCCGTTTTTGGCTGGAGCA-TAGTCTTGCGTTT-GCTTGGAAGTGAAGAGTCAGGTTGTTTGGTATTGCAGCCTAAAGTTGGAGGTAAATCTCTCCTAAAGCTAAATATTGACGAAAGACCGATAGCGAACAAGTACCGTGAGGGAAAGATGAAAAGCACCTTGAAAAGGGGGTCAAAAAGTACGTGAAATTGCTGAAAGGGAACCGTATGAAATCAGCTTGTCTCTTTAGTAATCAGCCTGGACTTTGGTCTGGGTGCACTTGCTAGTGAGTACAGCCTACGACAATTCGATT-TGAGGGAAAAAATTAGGAGGAATGTGGCTTC-AGT-TTCG-GCTGAAGTGTTATAGCCTCTTGAAAAATACCTTGGGTTGGATTGAGGATCG-CAGCAGG-CCATTT-----GGG-ATGAACTGTGGGCGCTTGG--TCGTGGTGTGGAAGAAATTTCTATC-TCTGGTAGTGTCTTTCCCATCATGGTCAAC-TCGTCTACTTTT-TCTTTTTCCTGCTTAGGTCGTAGGCATAATGA-TTTTATA-----
Absidia_pseudocylindrospora_CBS_100_62  GAAGGA---------TCATTAGAAATGCGGGG--------------------CTGCTGTAAAGTGGCCTTCTTTTTTAACTGTGCACTG-------TTTTAATTTGG-----------------------------------------------------------------GGGGTGGATTTTTAATCCGCCGCCC---------------------------GCCCGGGTGGCATCAATCATCTCCCTTA---------------------GGGGGGC--------CGAGGAGTGCGCCTAAT--------------------------------------TATT-------TGACTAA--TC-----TGACTGATCATTACAATGAA----------------ATTGTTAACAT--ATA-----AACAACTTTCAGCAATGGATCTCTCGGCTTTCGTATCGATGAAGAACGCAGCAAATCGCGATATGTAGTGTGATCTGCCTATAGTGAATCATCAAATTTTTGAACGCATCTTGCACCCCTGGGTATTCCTGGGGGTACGCCTGTTTCAGTATCA-TTTTAAC--CTCTCTTCAACCAAGTATTTGGT----------------AGGAGGGAAAAATCACTACTGGCCCC----------------GAGTCCTCTTTTAC--------------GAGGGCTTCGCGGCTGAAATAT--------------------ATGGTTATTCTCGCCTAATGACAACACCTTTTGGTAGATT-------------CTCTATACAAAAAGTCTATTATTATCCGAG--------------------------GGCCCAAATCAAACACCTTGATCTGAAATCAGGCGGGGCGGA--------------GGAAAAGAAAATAACAATGATT--CCCCTAGT-AACGGCGAGTGAACAGGG-AAAAGCTCAAAGTTGGAATCTC--CTAGTCCTAGATTAGGCGA-ATTGTAAACTAAAGCTCTCGAGTAG-TTCGGCTAG---------CCTGGTAAACAAGTTCTCTGGAAAGGGACGACAAAGAGGGTG-AAATCCCCGTTTTTGGCCGGAGCA-TAGTCTTGCGTTT-GCTCGGAAGCGAAGAGTCAGGTTGTTTGGTATTGCAGCCTAAAGTTGGAGGTAAATCTCTCCTAAAGCTAAATATTGACGAAAGACCGATAGCGAACAAGTACCGTGAGGGAAAGATGAAAAGCACCTTGAAAAGGGGGTCAAAAAGTACGTGAAATTGCTGAAAGGGAACCGTATGAAATCAGCCTGTGTCTTTAGTAATCAATCTGGGCTTTGGCCTGGATGCACTTGCTAGTGACT-CAGCTTGCGACAGTTTGATT-TGGAGGAAAAAATCAAGGAGAATGTGGCCTC-GAC-TTCG-GTGGAGGTGTTATAGCTCTTTGAAAAATACTCTGGGTTGGACTGAGGACTG-CAGCGAG-CCTTT------GGG-ATGGACTGTGGGCGCTTGC--TTTTTAATAGGAAAGAATCTCTGCT-TCGGGTGGTGCTTTTTTATTAAGAGGTAAC-TCGCCTACTTTT-CCTTTTTCTCGC-TAGGTCGCAAGCATAATGA-TTTTATATGAC-
Absidia_pseudocylindrospora_EML_FSDY6_2 ----------------------------------------------------------------------TATTGATTTTCGATCCCCG-------CC------------------------------------------------------------------------------------------------------------------------------GCCCGGGTGGCATGAATCAGTTCCCTCA---------------------CGGGGGC--------CGAGGAGTGCGCCCAAT--------------------------------------TATT-------TGACTAT--TC-----TGACTGATCA-----AACAATGAAA------------TTGTTAACAT--ATA-----AACAACTTTCAGCAATGGATCTCTCGGCTTTCGTATCGATGAAGAACGCAGCAAATCGCGATATGTAGTGTGATCTGCCTATAGTGAATCATCAAATTTTTGAACGCATCTTGCACCCCTGGGTATTCCTGGGGGTACGCCTGTTTCAGTATCA-TTATTAC--CTCTCTTCAACCAACTTGTTGGT----------------AGATGGGAAACATAACTACTGGCCCT-----------------GAGTCGCCTTTTA--------------GGGGGCTTCACGGCTAAAATGC-------------------TCGGTTATTCTTGGCTGATGACAACC---TTTTGGTAAGAT----------TTATCCTACTAAAAA------GACCCAGTAAACCAAGAAATGGACCTCTCTACACTTTATAGGGACCCCACCAACCTTGATCTGAAATCAG-----------------------------------------------------------------------------------------------------------------AGGCGA-ATTGTAAACTAATGCTCTCGAGTAG-TTCGGCTAG---------CCTGGTAAATAAGTTCTCTGGAAAGGGACGACTAAGAGGGTG-AAATCCCCGTTTTTGGCCGGAGCA-TAGTCTTGCGTTT-GCTCGGAAGCGAAGAGTCAGGTTGTTTGGTATTGCAGCCTAAAGTTGGAGGTAAATCTCTCCTAAAGCTAAATATTGACGAAAGACCGATAGCGAACAAGTACCGTGAGGGAAAGATGAAAAGCACCTTGAAAAGGGGGTCAAAAAGTACGTGAAATTGCTGAAAGGGAACCGTATGAAATCAGCCTGTGTCTTTAGTAATCAATCTGGGCCTCGGCCTGGATGCACTTGCTAGTGACT-CAGCTTGCGACAGTTTGATT-TGGAGGAAAAAATCAAGGAGAATGTGGCCTC-GAC-TTCG-GTGGAGGTGTTATAGCTCTTTGAAAAATACTCTGGATTGGACTGAGGACTG-CAGCGAG-CCTTT------GGG-ATGGACTGTGGGCGCTTGT--CTTTTAATAGGAAAGAATCTCTGCT-TCGGGTGGTGCTTTTTTATTAAAAGGCAAC-TCGCCTACTTTT-CCTTTTTCTCGC-TAGGTCGCAAGCATAATGA-TTTTATATGAC-
Absidia_stercoraria_EML_DG8_1           -----------------------------------------------------------------------ATTGATTTTCGATCCCCG-------CC------------------------------------------------------------------------------------------------------------------------------GCCCGGGTGGCATGAATCAGTTCCCTCA---------------------CGGGGGC--------CGAGGAGTGCGCCCAAT--------------------------------------TATT-------TGACTAT--TC-----TGACTGATCA-----AACAATGAAA------------TTGTTAACAT--ATA-----AACAACTTTCAGCAATGGATCTCTCGGCTTTCGTATCGATGAAGAACGCAGCAAATCGCGATATGTAGTGTGATCTGCCTATAGTGAATCATCAAATTTTTGAACGCATCTTGCACCCCTGGGTATTCCTGGGGGTACGCCTGTTTCAGTATCA-TTATTAC--CTCTCTTCAACCAACTTGTTGGT----------------AGATGGGAAACATAACTACTGGCCCT-----------------GAGTCGCCTTTTA--------------GGGGGCTTCACGGCTAAAATGC-------------------TCGGTTATTCTTGGCTGATGACAACC---TTTTGGTAAGAT----------TTATCCTACTAAAAA------GACCCAGTAAACCAAGAAATGGACCTCCCCATATTTTATAGAGACCCCACCAACCTTGATCTGAAATCAGGCGGG-------------------------------------------------------------------------ACTCTCGCTGCCGGATGATC--TTAGTCTAACATCAGGCCA-TTTGCAAACTGATGCTCTCGAGTAG-TTCGGCTAG---------CCTGGTAAATAAGTTCTCTGGAAAGGGACGACTAAGAGGGTG-AAATCCCCGTTTTTGGCCGGAGCA-TAGTCTTGCGTTT-GCTCGGAAGCGAAGAGTCAGGTTGTTTGGTATTGCAGCCTAAAGTTGGAGGTAAATCTCTCCTAAAGCTAAATATTGACGAAAGACCGATAGCGAACAAGTACCGTGAGGGAAAGATGAAAAGCACCTTGAAAAGGGGGTCAAAAAGTACGTGAAATTGCTGAAAGGGAACCGTATGAAATCAGCCTGTGTCTTTAGTAATCAATCTGGGCCTCGGCCTGGATGCACTTGCTAGTGACT-CAGCTTGCGACAGTTTGATT-TGGAGGAAAAAATCAAGGAGAATGTGGCCTC-GAC-TTCG-GTGGAGGTGTTATAGCTCTTTGAAAAATACTCTGGATTGGACTGAGGACTG-CAGCGAG-CCTTT------GGG-ATGGACTGTGGGCGCTTGT--CTTTTAATAGGAAAGAATCTCTGCT-TCGGGTGGTGCTTTTTTATTAAAAGGCAAC-TCGCCTACTTTT-CCTTTTTCTCGC-TAGGTCGCAAGCATAATGA-TTTTATATGAC-
Absidia_repens_CBS_115583               GAAGGA---------TCATTAGAAATGCTGGG-----------------AAGCCTCCGGGTGGACCTAACTTTTTTCTACTGTGCACTG-------TTTTTTAGGGGGTTGCTTGGGAAGGGATTCGTTTCTTCCCTTGATGTTTGGGGGAATTTTATTATTCCCCCTTCATGGGAAAGTTTTACTACTTTCCCCTTCTCCCA---------------------CCCTGGGTAAAGCCCTT---TTTCCTTT---------------------GGGAGAA----------TCCGGTTTGCCCAGTTGAATTCCCCTTCTTTCATAGGGGGGGGGTTTTCAAGTTTAT-------ATACTAT--TT-----TGACTGAACT-----AAACAGAAAT------------TGTTTAACACTTA-------AACAACTTTCAGCAATGGATCTCTCGGCTTTCGTATCGATGAAGAACGCAGCAAATCGCGATATGTAGTGTGATCTGCCTATAGTGAATCATCAAATCTTTGAACGCATCTTGCACCCTTGGGTATTCCTGAGGGTACGCCTGTTTCAGTATCATTTTTATC--TTCTTTCCCGTCATTAGGTTGGT--------------GGGGAAGGGGAAAATCACTACTGGCCTA----------------GAGTACTAGTTTAG------------ACCGGTGCTTCTTGGCTGAAATTA-------------TTGATACAGTTTTCCCTTTGACTGGGGCAATTACCCTTTGGTAGAAT----------------TTCAAAAGGCAATTCGAACCAGTCAAGCTAAAGCTGAACCGTCCCTTCGGGG-GCAACCCCCCAAAACTCTTGATCTGAAATCAGGCGGG----ATCAATAAGCGGA--GGAAAAGAAAATAACAATGATT--CCCCTAGT-AACGGCGAGTGAACAGGG-AAAAGCTCAAAGTTGGAACCTC--CTGGCCCTAGGCCTGGCGG-ATTGTAAACTAAAGCTCTCGAGTAG-TTCGGCTAG---------CCTGGTAAAAAAGTTCTCTGGAAAGGGACGACATGGAGGGTG-AAATCCCCGTCTTTGGCCAGAGCA-TAGTCCAACGTTT-GCTTGGGAGTGAAGAGTCAGGTTGTTTGGTATTGCAGCCTAAAGCTGGAGGTAAATCTCTCCTAAAGCTAAATATTGACGAAAGACCGATAGCGAACAAGTACCGTGAGGGAAAGATGAAAAGCACTTTGAAAAGAGGGTCAAAAAGTACGTGAAATTGCTGAAAGGGAACCGTATGAAATCAGCTTGTCTCTTTGGTAATCAGCCTGGGCTTCGGCCTGGGTGCACTTGCCAGTGAGTACAGCCTGCGACAATTCGGGG-CGAAGGAAAAAATCAGGGGGAACGTGGCCTC-AGCTTCCG-GCTGAGGTGTTATAGCCCTTTGAAAAATACTTTGCCCTGGATTGAGGACTG-CAGCGAG-CCGTTT-----GGG-ATAGGCTAGGGGCGCTTTG--ACTTGGCTGGGAGGAAATCTCTATC-TCTGGTAGTGTTCTTCCAGTCGGGCTGAAC-CCGCCCTTTTTA-CTTTTATCTCGCTTAGGTCGTAGGCATAATGA--TTTATATGAC-
Absidia_medulla_CGMCC_3_16034           GAAGGA---------TCATTAGAAATGTGGGC---------------CTGAGCTTTGGTGAGGGTCCTATAATTTTTAAATGTGCATTG-------TTTTTTTCGAG-----------------------------------------------------------------GAAAGAAATTTATTTTTTTCTTCGG---------------------------CCCTGGGTGGGTTCGTTT--TTTCCTTT---------------------GGGAAAA---------TCTCGGCCTGCCCAGTG--TTCCTACCTTTCTCAAGGCTGGA------ACAAACTATT-------ATACTAT--TC-----TGACTGAACC-----ACAAAGAAAT------------TTGTTAACA---ATA-----AACAACTTTCAGCAATGGATCTCTCGGCTTTCGTATCGATGAAGAACGCAGCAAATCGCGATATGTAGTGTGATCTGCCCATAGTGAATCATCAAATCTTTGAACGCATCTTGCACCCTTGGGTATTCCTGAGGGTACGCCTGTTTCAGTATCATTTTTATC----TTCTCCCACTTTATAGTGGGT--------------------GGGGAAAATCACTATTGGCCTT------GAGACCTATGGAAATTTTTTTCCT-----------------AGCTTCTCGGCTTAAATCT---------GTTGGTCTCTTTTTTTTGTGACTACCGATTG--------TTTTGGTAGA------------TTTTTCTGCGAAAAACTCTCTTATCACTCTAATCT------------------------AACCCAAACCCATCAACTTGATCTGAAATCAGGCGGGGCATATCAATAAGCGGA--GGAAAAGAAAATAACAATGATT--CCCTCAGT-AACGGCGAGTGAACAGGG-AAAAGCTCAAAGTTGGAACCTC--CTGGCCCTAGGCCTGGCGG-ATTGTAAACTAAAGCTCTCGAGTAG-TTTGGCTAG---------CCCAGTAATCAAGTTCTCTGGAAAGGGACGACAAAGAGGGTG-AAATCCCCGTTTTTGGCTGGAGCG-TAGTCTTGCGTTT-GCTTGAAAGTGAAGAGTCAGGTTGTTTGGTATTGCAGCCTAAAGTTGGAGGTAAATCTCTCCTAAAGCTAAATATTGACGAAAGACCGATAGCGAACAAGTACCGTGAGGGAAAGATGAAAAGCACCTTGAAAAGGGGGTCAAAAAGTACGTGAAATTGCTGAAAGGGAACCGTATGAAATCAGTCTGTCTCTTTGGTAATCAACCTGGGCTTCGGCCTGGGTGCACTTGCCAGTGAGTACAGCCTACGACAATTTGACT-CGGGGGAAAAAATCAGGGGGAATGTGGCCTC-GGC-TTCG-GTCGTGGTGTTATAGCCCCTTGAAAAATACTCTGGGTTGGATTGAGGACTG-CAGCGAG-CCTTT------GGG-ATGAACTGTGGGCGCTTGG--CGGCGGCTGGGAGGAAATCTCTATC-TCTGGTAGTGTCTTTCCTTTCGCTGTCAAC-TCGCCTACTTTT-TCTTTTTCTCGCTTAGGTCGTAGGCATAATGA-TTTTATATGACC
Absidia_pernambucoensis_URM_7219        ---------------------------------------------------------------------------TATTCTGTGCNCAN-------GTNTTATTAGGCTTC-------------------------------------------------------------GGCCTG----------------------------------------------CCCTGGGTGTATTCGCTTTTTTGCTTC----------------------GGCAGAA---------AATCCGGTCGCCCAGAT-------------------------------------TATT-------ATACTAT--TC-----TGACTGAACC-----AACAAGAAAT------------TTGTTAACA---ATA-----AACAACTTTCAGCAATGGATCTCTCGGCTTTCGTATCGATGAAGAACGCAGCAAATCGCGATATGTAGTGTGACTTGCCTATAGTGAATCATCAAATCTTTGAACGCATCTTGCACCTCTGGGTATTCCTGGAGGTACGCCTGTTTCAGTATCA-TTTTAAT----CTTCTCTTCAAATTTATTTTT----------------GGAAAGGAAAAATGACTATTGGCCCC----------------GAGCTTGAGTTTTT-------------ACTCGGCTTCTAGGCTTAAATAT---------------CTCTAGTTTTTTGAACTGGTAATT---ACC---TTTTGGTAGAATTTTCTGC--------------------------------------------------------------TTCAAAGCCCCTATCCAATTCAATAAAACTAAGCGGA-------------------GGAAAAGAAAATAACAATGATT--CCCCCAGT-AACGGCGAGTGAACAGGG-AAAAGCTCAAAGTTGGAATCTC--CTGGTCTTAGATTAGGCGA-ATTGTAAACTAAAGCTCTCGAGTAG-TTCGGCTAG---------CCTGGTAAACAAGTTCTCTGGAAAGGGACGACAAAGAGGGTG-AAATCCCCGTTTTTGGCCGGAGCA-TAGTCTTGCGTTT-GCTCGGAAGCGAAGAGTCAGGTTGTTTGGTATTGCAGCCTAAAGTGGGAGGTAAATCTCTCCTAAAGCTAAATATTGACGAAAGACCGATAGCGAACAAGTACCGTGAGGGAAAGATGAAAAGCACCTTGAAAAGGGGGTCAAAAAGTACGTGAAATTGCTGAAAGGGAACCGTATGAAATCAGCTTGTCTCTTTAGTAATCAGTCTGGGCTTTGGCCTGGATGCACTTGCTAGTGAGT-CAGCCTACGACAGTTTGATT-TGGAGGAAAAAATCATGGAGAATGTGGCCTT-GGC-TTCG-GTGGAGGTGTTATAGCTCTTTGAAAAATACTCTGGGTTGGACTGAGGACTG-CAGCGAG-CCTTC------GGG-ATGGACTGTGGGTGCTTGG--CTTTTGCTAGGAAAGAATCTCTGCT-TCGGGTGGTGCTTTTCTAGTAAGGGTCAAC-TCGCCTACTTTT-CCTTTTTCTCGCTTAGGTCGTAGGCATAATGA-TTTTATACGAC-
Absidia_spinosa_FSU551                  GAAGGA---------TCATTAAAAATGGATTG--------------GGTTTGCTATATGGTAATCCGATTTTTTTTATTCTGTGCACTG-------TCTACGTT--------------------------------------------------------------------GTGCGTGTTTAAAATTATTTTTTTACACGCCTG-------------------CCCTGGGCGTGGTCGATTTTTTCCCTC----------------------GGGATTT----------TTGAGGCCCCCCAGAT--A----------------------------------TTTT-------ATACTAT--TC-----TGACTGATCATAATTACATGAAAAA------------TGTTTAACAA--ATA-----AACAACTTTCAGCAATGGATCTCTCGGCTTTCGTATCGATGAAGAACGCAGCAAATCGCGATATGTAGTGTGATCTGCCTATAGTGAATCATCAAATTTTTGAACGCATCTTGCACCCTTGGGTATTCCTGAGGGTACGTCTGTTTCAGTATCA-TTTAAACCTCTCCTCGATCAATTTTTTTGATT-----------------GATGGGAAATATTACTACTGGCTGC--------------------AAGTCCATTT---------------TGGGCTTTACGGCTTAAAAAT--------TGCTCGGTTTTTCATTTTTTGACTGACTATT---ACC---CTTTGGTAGA-------------AACTCTACTATAAGCATACCTAGTCACATCATCTAGTCTAAC----------------CCACCACTTTTTTACACTTGATCTGAAATCAGATGGG------------------------------TAACAATGATT--CCCCCAGT-AACGGCGAGTGAACAGGG-AAAAGCTCAAAGTTGGAATCTC--CAAGTCCTAGATTTGGCGA-ATTGTAAACTAAAGTTCTCGAGTAG-TTTGGCTAG---------CCTGGTAAAAAAGTTCTCTGGAAAGGGACGACAAAGAGGGTG-AAATCCCCGTTTTTGGCCGGAGCA-TAGTCTTACGTTT-GCTTGGAAACGAAGAGTCAGGTTGTTTGGTATTGCAGCCTAAAGTTGGAGGTAAATCTCTCCTAAAGCTAAATATTGACGAAAGACCGATAGCGAACAAGTACCGTGAGGGAAAGATGAAAAGCACCTTGAAAAGGGGGTCAAAAAGTACGTGAAATTGCTGAAAGGGAACCGTATAAAATCAGCTTGTCTCTTTGATAATCAGCCTGGACTTTGGTCTGGGTGCACTTGTCAGTGAGTACGGCCTGTGACAATTTGACT-TGAGGGAAAAAATCAATGGGAATGTGGCCTT-GAC-TTCG-GTGGAGGTGTTATAGCCCTTTGAAAAATACCTTGGGTTGGATTGAGGACTG-CAGTGAGCCCCCTTCTGGGGGGGATGAACTGTGGGCGCCTGG--TCATCATTAAAAAAGAATCTCTGCT-TCGGGTGGTGCTTTTTTAATGGAGGTCAAC-TCGCCTACTTTT-TCTTTTTCTCACTTAGGTTGCAGGCATAATGA-TTTTATATGACC
Absidia_terrestris_FMR_14989            -------------AGACATTAAAAATGCTGCT--------------GCTGCCTGTATAGGTGGTGGTCAACTTTTTATCTTGTGCACCG-------TTTTTTTGGGT-----------------------------------------------------------------GGGCTTCCTTTGGGAGGTTCATCCG---------------------------CCCTGGGCGTGGCTACTT--TTTCCTTT---------------------GGGAGAA---------AACCGGCCTGCCCAGTG--CTCTTCTGAG---------------------CAAACATT-------TAACTAT--TC-----TGACTGAACCT----AACAAAGAAA-----------ATTGTTAATC---ATA-----AACAACTTTCAGCAATGGATCTCTCGGCTTTCGTATCGATGAAGAACGCAGCAAATCGCGATATGTAGTGTGACTTGCCTATAGTGAATCATCAAATCTTTGAACGCATCTTGCACCCCTGGGTATTCCTGGGGGTACGCCTGTTTCAGTATCA-TTTAAAC--TTCTCTCCCCAATTCGGGTGCTG---------------------GGAAAAATCACTACTGGCCCG---------------CGAGAATTTATTCTC---------------------TGACGGCTTAAATGC----------TCTGGCTTTTTACTTTTGACTAGCTTATT---ACC---CTTTGGTAGT------------TTACTCTATTAAAGCTCCAAGCTCCTCTCTAGAATGGCCCCC-----------------GCAACCCCCCTAAACACTTGATCTGAAATCAGGCGGGGCATATCAATAAGCGGA--GGAAAAGAAAATAACAATGATT--CCCCTAGT-AACGGCGAGTGAACAGGG-AAAAGCTCAAAGTTGGAACCTC--CTGGCCCTAGGTCTGGCGG-ATTGTAAACTAAAGCTCTCGAGTAG-TTCGGCTAG---------CCTGGTAAAAAAGTTCTCTGGAAAGGGACGACATGGAGGGTG-AAATCCCCGTCTTTGGCCAGAGCA-TAGTCCAACGTTT-GCTTGGAAGTGAAGAGTCAGGTTGTTTGGTATTGCAGCCTAAAGCTGGAGGTAAATCTCTCCTAAAGCTAAATATTGACGAAAGACCGATAGCGAACAAGTACCGTGAGGGAAAGATGAAAAGCACTTTGAAAAGAGGGTCAAAAAGTACGTGAAATTGCTGAAAGGGAACCGTATGAAATCAGCCTGTCTCTTTGGTAATCAACCTGGAATTCGTTCTGGGTGCACTTGCCAGTGAGT-CAGCCTGCGACAATTTGGTT-TGGGGGAAAAAATCAGGGGGAATGTGGCATC-CGC-TTCG-GTCGTTGGGTTATAGCCCTTTGAAAAATACCCTGGACTGGATTGAGGAATG-CAACAAAGCCTTT------GGG-ATTAACTGTGGGGCCCTTGGCTTTTCCCTTGGAAAAAATCCTTGCTAGCCGTTGTTGTCTTTTACGGCCGGGTCAAC-TCCCCCACGTTTTCATTTTTCGTCCT--------------------------------
Absidia_saloaensis_URM_8209             GAAGGA---------TCATTAAAAATGTGGGG--------GAGAAAGTAAATTTTTGCTTTTCTCTTTTCCTTTTTATTCTGTGCACTG-------TTTTTT----------------------------------------------------------------------GAGGTTGTTCTGCAACCTG---------------------------------CCCTGGGCCGAAACCATTTTTTTTCTC----------------------GGGAAAA----------TTTGGTTGGCCCAGCG--TCCTCCTTTACCGGCGG--------------ACGATATT-------ATACTAT----TAAATCGACTGAACC-----AACAAAGAAA---------------TTTGTAACAATA-----AACAACTTTCAGCAATGGATCTCTCGGCTTTCGTATCGATGAAGAACGCAGCAAATCGCGATATGTAGTGTGATCTGCCTATAGTGAATCATCAAATCTTTGAACGCATCTTGCACCTCTGGGTATTCCTGGAGGTACGCCTGTTTCAGTATCA-TTTTATC----TTCTCTTCCCTTGATTGGGAT--------------------TGGAAAAATCACTATTGGCCTT-------GAGACTGAGGAGTTTTTCTCCCC-----------------TACTTCATGGCTTAAATAC------------TAGCTGGTTCCTAATGAACTGGTAGTT---ACC---TTTTGGTAGTTG----------ACTCTGCTTAAAAAGTATACCTGCCCAGTCTATTACA----------------------GCAAAAACCTTTAAACCTTGATCTGAAATCAGGCGGGGCGGA--------------GGAAAAGAAAATAACAATGATT--CCCTCAGT-AACGGCGAGTGAACAGGG-AAAAGCTCAAAGTTGGAACCTC--CTGGCCTTAGGCCCGGCGG-ATTGTAAACTAAAGCTTTCGAGTAG-TTTGGCTGG---------CCCAGTATTCAAGTTCTCTGGAAAGGGACGACAAAGAGGGTG-AAATCCCCGTTTTTGGCTGGAGCA-TAGTCTTGCGTTT-GCTTGGAAGTGAAGAGTCAGGTTGTTTGGTATTGCAGCCTAAAGTTGGAGGTAAATCTCTCCTAAAGCTAAATATTGACGAAAGACCGATAGCGAACAAGTACCGTGAGGGAAAGATGAAAAGCACCTTGAAAAGGGGGTCAAAAAGTACGTGAAATTGCTGAAAGGGAACCGTATGAAATCAGCTTGTCTCTTTGGTAATCAACCTGGGCTTTGGCCTGGGTGCACTTGCCAGTGAGTACAGCCTACGACAATTTGATT-TGGAGGAAAAAATTGAAGGGAATGTGGCCTT-GAC-TTCG-GTGAAGGTGTTATAGCCCTTTGAAAAATACTCTGGATTGGATTGAGGACTG-CAGCGGG-CCATTT-----GGG-ATGAACTGTGGGTGCTTGG--CCGTGGCTAGGAAGAAATCTCTATC-TCTGGTAGTGTCTTTCTAGTCATAGTCAAC-TCGCCTACTTTT-TCTTTTTCTCGCTTAGGTCGTAGGCATAATGA-TTTTATATGAC-
Absidia_soli_MFLU_20_0414               GAAA--------------------------------------------------------------------TTTTGTTTCAAGCGCCG-------TCGGCTGC------------------------------------------------------------------------------------------------------------------------CCCTGGGTGGAGATGAT---TTTTTTTT---------------------CGAAAAG--------GATTGTTCTCGCCCAG-----------------------------------AAACTATT-------ATACTATTAAA-----CGACTGAACC-----AACAAGAAAA------------TTGTTAACA---ATA-----AACAACTTTCAGCAATGGATCTCTCGGCTTTCGTATCGATGAAGAACGCAGCAAATCGCGATATGTAGTGTGATCTGCCTATAGTGAATCATCAAATCTTTGAACGCATCTTGCACCTTTGGGTATTCCTGAAGGTACGCCTGTTTCAGTATCA-TTTTATCTTCTCTCTCCTTCATTGGGGTT------------------------GGAAAAATAACGACTGGCCTT--------GAGCATTGGAGCTTGCTCCTTC-------------------CTTCTAGGCTTAAATTC----------GACTAGTTTTTGGAATGAAACTGGTAGTT---ACC---TTTTGGTAGT------------GTATTCTGCTAAAGTACTATTGTCTCCTTCTTGAC------------------------TAAAAAATTTATCAACCTTGATCTGAAATCAGGCGGG-------------------------------------------------------------------------------------GGAACCTC--CTAGCCCTAGGCTCGGCGG-ATTGTAAACTAAAGCTTTCGAGTAG-TTTGGCTGG---------CCCAGTAAATAAGTTCTCTGGAAAGGGACGACAAAGAGGGTG-AAATCCCCGTTTTTGGCTGGAGCA-TAGTCTTGCGTTT-GCTTGGAAGTGAAGAGTCAGGTTGTTTGGTATTGCAGCCTAAAGTTGGAGGTAAATCTCTCCTAAAGCTAAATATTGACGAAAGACCGATAGCGAACAAGTACCGTGAGGGAAAGATGAAAAGCACCTTGAAAAGGGGGTCAAAAAGTACGTGAAATTGCTGAAAGGGAACCGTATGAAATCAGCCTGTCTTTTTGGTAATCAACCTGAGCCTCGGCTTGGGTGCACTTGCCAGTAAGTACAGCCTACGACAATTTGATT-TGAGGGAAAAAATCAGGGGGAATGTGGCCTC-AGC-TTCG-GTTGAGGTGTTATAGCCCTTTGAAAAATACCTTGGATTGGATTGAGGACTG-CAGCGGG-CCATTT-----GGG-ATGAACTATGGGTGCTTGG--CTGTGACTAGGAAAAAATCTCTGCT-TCGGGTGGTGTTTTTCTAGTCGCGGTTAAC-TCGCCTATTTTT-TCTTTTTCTCGCTTAGGTCGTAGGCATAATGA-TTTTATATGACC
Absidia_edaphica_MFLU_20_0416           ------------------------------------------------------------------------TTTTTTTTTGTTCTCGA-------TCAG----------------------------------------------------------------------------------------------------------------------------CCCTGGGTCGAGGCAATT--TTTTTTTC---------------------GAGAAAA---------ATTTGACTGGCCCAGCG--TCCTTTTGG----------------------ACGATATT-------ATACTATTAT------CGACTGAACC-----AACAAGAAAA------------TTGTTAACA---ATA-----AACAACTTTCAGCAATGGATCTCTCGGCTTTCGTATCGATGAAGAACGCAGCAAATCGCGATATGTAGTGTGATCTGCCTCTAGTGAATCATCAAATCTTTGAACGCATCTTGCACCTCTGGGTATTCCTGGAGGTACGCCTGTTTCAGTATCA-TTTTATC----TTCTCTTCCCTTTATTGGGAT--------------------TGGAAAAATCACTACTGGCCTT--------GAGAATGGGAGCTTGCTCCTAC--------------------TTCATGGCTTAAATTC---------------GGCTAGTTTTTAATACTGGTAGTT---ACC---TTTTGGTAGT------------TTATTCTGCAAAAAG--------------------------------------------------------------TCAAATCTAATCAGTCACT-----------------------------------------------------------------------TAATGCTCAAAGTTGGAACCTC--CAAGCCCTAGGTTTGGCGG-ATTGTAAACTAAAGCTCTCGAGTAG-TTTGGCTGG---------CCCAGTAAATAAGTTCTCTGGAAAGGGACGACAAAGAGGGTG-AAATCCCCGTTTTTGGCTGGAGCA-CAGTCTTGCGTTT-GCTTGGAAGTGAAGAGTCAGGTTGTTTGGTATTGCAGCCTAAAGTTGGAGGTAAATCTCTCCTAAAGCTAAATATTGACGAAAGACCGATAGCGAACAAGTACCGTGAGGGAAAGATGAAAAGCACCTTGAAAAGGGGGTCAAAAAGTACGTGAAATTGCTGAAAGGGAACCGTATGAAATCAGCTTGTTTCTTTGGTAATCAATCTGGGCTTTGGCCTGGATGCACTTGCCAGTGAATACAGCCTACGACAATTTGATT-TGAGGGAAAAAATTAGGGGGAATGTGGCCTG-GGC-TTCG-GCTTAGGTGTTATAGCCCTTTGAAAAATACCTTGGATTGGATTGAGGACTG-CAGCGGG-CCATTT-----GGG-ATGAACTGTGGGTGCTTGG--CGGTGGCAAGGAAGAAATTTCTATC-TCTGGTAGTGTCTTTCTTGTCGTTGTCAAC-TCGCTCACTTTT-TCTTTTTCTCGCTTAGGTCGTAGGCATAATGA-TTTTATATGACC
Absidia_ovalispora_CGMCC                GAAGGA---------TCATTAAAAATGTAGAG---------------------CGGGTTCGCCCAACCTCTTTTTTATTCTGTGCACTG-------TTTTTTGTTGGAG---------------------------------------------------------------GGAAGCGATTCCCAACAACC--------------------------------CCCTGGGTCAAGGTGATT--TTTCTTTC---------------------GAGATCA---------ATTTATCTGACCCAGCG--TCCTTCTGG----------------------ACACTATT-------ATACTATTAAA-----CGACTGAACC-----AACAAGAAAT------------TTGTTAACA---ATA-----AACAACTTTCAGCAATGGATCTCTCGGCTTTCGTATCGATGAAGAACGCAGCAAATCGCGATATGTAGTGTGATCTGCCTATAGTGAATCATCAAATCTTTGAACGCATCTTGCACCTCTGGGTATTCCTGGAGGTACGCCTGTTTCAGTATCA-TTTTATCTTCTCTCCTCTTCATTGAGGTT------------------------GGAAAAATCACTACTGGCCTT--------GAGATTGGGAGCTTGCTCCTCA-------------------CTTCTAGGCTTAAATTC----------------GGCTAGTTTTTAAATGACTGGTAGTTACC---TTTTGGTAGT------------TCATTCTGCTAAAGTAAACTCTACTCTCTCATTCATAC---------------------TAAACACCTTATACACCTTGATCTGAAATCAGGCGGG--------------------------------------------------------------------------------------------------------------------TTGTAAACTAAAGCTTTCGAGTAG-TTTGGCTGG---------CCCAGTAAATAAGTTCTCTGGAAAGGGACGACAAAGAGGGTG-AAATCCCCGTTTTTGGCTGGAGCA-TAGTCTTGCGTTT-GCTTGGAAGTGAAGAGTCAGGTTGTTTGGTATTGCAGCCTAAAGTTGGAGGTAAATCTCTCCTAAAGCTAAATATTGACGAAAGACCGATAGCGAACAAGTACCGTGAGGGAAAGATGAAAAGCACCTTGAAAAGGGGGTCAAAAAGTACGTGAAATTGCTGAAAGGGAACCGTATGAAATCAGCCTGTCTCTTTGGTAATCAACCTGGGCTTCGGCCTGGGTGCACTTGCCAGTGAGTACAGCCTACGACAATTTGATT-TGAGGGAAAAAATCAGGGGGAATGTGGCCTC-GGC-TTCG-GTTGAGGTGTTATAGCCCTTTGAAAAATACCTTGGATTGGATTGAGGACTG-CAGCGGG-CCATTT-----GGG-ATGAACTGTGGGTGCTTGT--CTGTGACTAGGAAGAAATCTCTATC-TCTGGTAGTGTCTTTCTAGTCGTGGTCAAC-TCGCCTACTTTT-TCTTTATCTCGCTTAGGTCGTAGGCATAATGA-TTTTATATGACC
Absidia_psychrophilia_FSU4745           GAAGGA---------TCATTAGAAATGCGGGC--------CGGGTCAGATTCATTTTTTTCCCGGTTCAAAATTTTATCTTGTGCACTG-------TTGATGTT--------------------------------------------------------------------GGTGGGGCTTGATGGTTTTTTTTCGAATAACCAGACGGCTCTACCTGT----CCCTGGGCTTTGGTCCTT--TTTCTTTC---------------------GGGAAAG---------AGGTAACCTGCCCAGTG--GA-----------------------------AAACCGTA-------TTACTAT--TC-----TGACTGAACC-----AAAAGAAATT-----------TTGTTTAACA---ATA-----AACAACTTTCAGCAATGGATCTCTCGGCTTTCGTATCGATGAAGAACGCAGCAAATCGCGATATGTAGTGTGATCTGCCTATAGTGAATCATCAAATTTTTGAACGCATCTTGCACCCCTGGGTATTCCTGGGGGTACGCCTGTTTCAGTATCA-TTTTATC--TTCCCTTATTCATTTATTTGGAT--------------------GGGAAAAATCACCATTGGCCCTAGAGACCTGAAGTCTTTACCGACTTTC--------------------AGCTTCACGGCCTGAATAC----------------TTGGCTTTTTTTTTTTAGCGAAT---ACC---CTTTGGTAGAATTTCTCTGCTTTAAAGCTGTTGCTAATAAAAAAGGCTGGTTTGACTCCTCTCTTTTTT------------CGAGTCAGCCCATATTCTTGATCTGAAATCAGGCGGG------------------------------TAACAATGATT--CCCCTAGT-AACGGCGAGTGAACAGGG-AAAAGCTCAAAGTTGGAACCTC--CTGGCCCTAGGCCCGGCGG-ATTGTAAACTAAAGCTCTCGAGTAG-TTCGGCTAG---------CCTGGTAAAAAAGTTCTCTGGAAAGGGACGACATGGAGGGTG-AAATCCCCGTCTTTGGCCAGAGCA-TAGTCCAACGTTT-GCTTGGAAGTGAAGAGTCAGGTTGTTTGGTATTGCAGCCTAAAGTTGGAGGTAAATCTCTCCTAAAGCTAAATATTGACGAAAGACCGATAGCGAACAAGTACCGTGAGGGAAAGATGAAAAGCACTTTGAAAAGAGGGTCAAAAAGTACGTGAAATTGCTGAAAGGGAACCGTATGAAATCAGCTTGTTTTTTTGGTAATCAACCTGGACCTCGGTCTGGGTGCACTTGCCAGTGAAA-CAGCCTGCGACAATTCGATT-CGGAGGAAAAAATTATTGGGAATGTGGCCTCTGCC-TTCG-GTTGAGGTGTTATAGCCCTTTAAAAAATACTCTGGGTTGGATTGAGGACTG-CAGCGAG-CTCCCCTCGGGGGGCATGGGTTGTGGGTGCTTTG--CTTTGGTAAAAGGGAAATCTCTACT-TCGGGTAGTGTCTTTTTTATCGAGGTAAAC-TCGCCTATATTC-CCTTTCTCTCGCTTAGGTCGTAGGCATAATGA-TTTTATATGACC
Absidia_frigida_CGMCC_3_16201           -------------------TAGAAATGCGGGC----------CTCCTGAATTTATTTTCTTGGGGTTCAAAATTTTATCTTGTGCACTG-------TTGATGT---------------------------------------------------------------------TGGTGGGGTTGTCGGTTCCTCTTTTATTAGGGGAGCTGTCAGCTCTACCTGTCCCTGGGCTTTGGTCCT---TTTCCTTC---------------------GGGAAAA----------GATAACCGGCTCAGTG--G------------------------------AAACCATA-------TAACTAT--TC-----TGACTGAACC------AAAAGAAAT-----------TTTGTTTAAC---ATA-----AACAACTTTCAGCAATGGATCTCTCGGCTTTCGTATCGATGAAGAACGCAGCAAATCGCGATATGTAGTGTGATCTGCCTATAGTGAATCATCAAATTTTTGAACGCATCTTGCACCCCTGGGTATTCCTGGGGGTACGCCTGTTTCAGTATCA-TTTTATC--TTCCCTTATTCATTTATTTGGAT--------------------GGGAAAAATCACAATTGGCCCTTGAGACCTGGAAAAGTCTATGACTTTTTTC-----------------AGCTTCACGGCTTGAATAT-------------TTGGCTTTATTTCTTAGCGAAT-------ACC---CTTTGGTAGAATTTTTCTGCTTTAAAGCTGTTGCTAATAAAAAAAGCCGGTTTGCCTTCCTCCATAA--------------GAAGACAACCATATTTCTTGATCTGAAATCAGGCGGGGCATATCAATAAGCGGA--GGAAAAGAAAATAACAATGATT--CCCCTAGT-AACGGCGAGTGAACAGGG-AAAAGCTCAAAGTTGGAACCTC--CTGGCCCTAGGCCCGGCGG-ATTGTAAACTAAAGCTCTCGAGTAG-TTCGGCTAG---------CCTGGTAAAAAAGTTCTCTGGAAAGGGACGACATGGAGGGTG-AAATCCCCGTCTTTGGCCAGAGCA-TAGTCCAACGTTT-GCTTGGAAGTGAAGAGTCAGGTTGTTTGGTATTGCAGCCTAAAGTTGGAGGTAAATCTCTCCTAAAGCTAAATATTGACGAAAGACCGATAGCGAACAAGTACCGTGAGGGAAAGATGAAAAGCACTTTGAAAAGAGGGTCAAAAAGTACGTGAAATTGCTGAAAGGGAACCGTATGAAATCAGCTTGTCTTTTTGGTAATCAACCTGGACTTCGGTCTGGGTGCACTTGCCAGTGAGA-CAGCCTGCGACAATTCGATT-TGGAGGAAAAAATTATTGGGAATGTGGCCTCTGCC-TTTG-GTTGAGGTGTTATAGCCCTTTAAAAAATACTCTGGGTTGGATTGAGGACTG-CAGCGAGCTCCCTCGG---GGGCATGGGTTGTGGGTGCTTTG--CTTCGGTAAAAGGGAAATCTCTACT-TCGGGTAGTGTCTTTTTTATCGAGGTGAAC-CCGCCTACATTC-TCTTTTTCTCGCTTAGGTCGTAGGCATAATGA-TTTTATATGACC
Absidia_sichuanensis_CGMCC_3_16358      -----------------------------------------------------------------TTCAAAATTTTATCTTGTGCACTG-------TTGATGTT--------------------------------------------------------------------GGCAAGGGTTGTCGGTTCTTTTAGAACAGGCAACTCTACCTGT---------CCCTGGGCTTTGGTCCT---TTTCCTTC---------------------GGGAAGA----------GATAACCGGCTCAGTG--G------------------------------AAACCATA-------TAACTAT--TC-----TGACTGAACC------AAAAGAAAT-----------TTTGTTTAAC---ATA-----AACAACTTTCAGCAATGGATCTCTCGGCTTTCGTATCGATGAAGAACGCAGCAAATCGCGATATGTAGTGTGATCTGCCTATAGTGAATCATCAAATTTTTGAACGCATCTTGCACCCCTGGGTATTCCTGGGGGTACGCCTGTTTCAGTATCA-TTTTATC--TTCCCTTATTCATTTATTTGGAT--------------------GGGAAAAATCACAATTGGCCCTTGAGACCTGAAAAGTCTTTACCGACTTTTT----------------CAGCTTCACGGCTTGAATAT----------------------------------------TTGGCTTTTTTTTTTAGC-----------------------------------------------------------------------------------------------------------------------------------------------------------------------------------GAATACCCTTTGGTAGAATTTT--TCTGCTTTAAAGCTGTTGC--TAATAAAATG---------------GTCGGTTTG---------CCT----------TCCTCCATAAGAAGACAACGT----------------------------------------------------------GAAGAGTCAGGTTGTTTGGTATTGCAGCCTAAAGTTGGAGGTAAATCTCTCCTAAAGCTAAATATTGACGAAAGACCGATAGCGAACAAGTACCGTGAGGGAAAGATGAAAAGCACTTTGAAAAGAGGGTCAAAAAGTACGTGAAATTGCTGAAAGGGAACCGTATGAAATCAGCTTGTCTTTTTGGTAATCAACCTGGACTTCGGTCTGGGTGCACTTGCCAGTGAGA-CAGCCTGCGACAATTCGATT-TGGAGGAAAAAATTATTGGGAATGTGGCCTCTGCC-TTTG-GTTGAGGTGTTATAGCCCTTTAAAAAATACTCTGGGTTGGATTGAGGACTG-CAGCGAGCTCCCTCGG---GGGCATGGGTTATGGGCGCTTTG--CTTCGGTAAAAGGGAAATCTCTACT-TCGGGTAGTGTCTTTTTTATCGAGGTAAAC-TCGCCTATATTC-CCTTTTTCTCGCTTAGGTCGTAGGCATAATGA-TTTTATATGACC
Absidia_sichuanensis_XY09633            -----------------------------------------------------------------TTCAAAATTTTATCTTGTGCACTG-------TTGATGTT--------------------------------------------------------------------GG-TGGGGTTGTCGGTTCTTTTAGAACAGGCGACTCTACCTGT---------CCCTGGGCTTTGGTCCT---TTTCCTTC---------------------GGGAAGA----------GATAACCGGCTCAGTG--G------------------------------AAACCATA-------TAACTAT--TC-----TGACTGAACC------AAAAGAAAT-----------TTTGTTTAAC---ATA-----AACAACTTTCAGCAATGGATCTCTCGGCTTTCGTATCGATGAAGAACGCAGCAAATCGCGATATGTAGTGTGATCTGCCTATAGTGAATCATCAAATTTTTGAACGCATCTTGCACCCCTGGGTATTCCTGGGGGTACGCCTGTTTCAGTATCA-TTTTATC--TTCCCTTATTCATTTATTTGGAT--------------------GGGAAAAATCACAATTGGCCCTTGAGACCTGGAAA-------------------------------------------------------------------------------------------------------------------------------------------------------------------------------------------------------------------------------------------------------------------------------------------------------------------------------------------------------------------------------------------------------------------------------------------------------------------------------------------------------------------TAAAGTTGGAGGTAAATCTCTCCTAAAGCTAAATATTGACGAAAGACCGATAGCGAACAAGTACCGTGAGGGAAAGATGAAAAGCACTTTGAAAAGAGGGTCAAAAAGTACGTGAAATTGCTGAAAGGGAACCGTATGAAATCAGCTTGTCTTTTTGGTAATCAACCTGGACCTCGGTCTGGGTGCACTTGCCAGTGAGA-CAGCCTGCGACAATTCGATT-TGGAGGAAAAAATTATTGGGAATGTGGCCTCTGCC-TTTG-GTTGAGGTGTTATAGCCCTTTAAAAAATACTCTGGGTTGGATTGAGGACTG-CAGCGAGCTCCCTCGG---GGGCATGGGTTGTGGGTGCTTCG--CTTCGGTAAAAGGGAAATCTCTACT-TCGGGTAGTGTCTTTTTTATCGAGGTGAAC-CCGCCTATATTC-CCTTTTTCTCGCTTAGGTCGTAGGCATAATGA-TTTTATATGACC
Absidia_sichuanensis_XY09119            ---------------------------------------------------------------------AAATTTTATCTTGTGCACTG-------TTGATGTT--------------------------------------------------------------------GG-TGGGATTGTCGGTTCTTTTAGAACAGGCAACTCTACCTGT---------CCCTGGGCTTTGGTCCT---TTTCCTTC---------------------GGGAAGA----------GATAACCGGCTCAGTG--G------------------------------AAACCATA-------TAACTAT--TC-----TGACTGAACC------AAAAGAAAT-----------TTTGTTTAAC---ATA-----AACAACTTTCAGCAATGGATCTCTCGGCTTTCGTATCGATGAAGAACGCAGCAAATCGCGATATGTAGTGTGATCTGCCTATAGTGAATCATCAAATTTTTGAACGCATCTTGCACCCCTGGGTATTCCTGGGGGTACGCCTGTTTCAGTATCA-TTTTATC--TTCCCTTATTCATTTATTTGGAT--------------------GGGAAAAATCACAATTGGCCC---------------------------------------------------------------------------------------------------------------------------------------------------------------------------------------------------------------------------------------------------------------------------------------------------------------------------------------------------------------------------------------------------------------------------------------------------------------------------------------------------------------------------------------------------------------------------------------------------------------------------------------------------------------------------------------------------------------------------------------------------------------------------------------------------------------------------------------------------------------------------------------------------------------------------------------------------------------------------------------------------------------------------
Absidia_koreana_EML_IFS45_1             ---------------------------------------------------------------------------ATTTTCGGCCGCCG---------------------------------------------------------------------------------------------------------------------------------------CCCTGGTTTGGGTCACAT--CTTCGTTT---------------------GGGAGAT--------AGTGACCGCCGCCCAAAT---------------------------------CAGTTAAT-------ATACTAT--TA-----TGACTGAACC-----ATAACAGAAA------------TTGTTAACAT--ATA-----AACAACTTTCAGCAATGGATCTCTCGGCTTTCGTATCGATGAAGAACGCAGCAAATCGCGATATGTAGTGTGATCTGCCTATAGTGAATCATCAAATCTTTGAACGCATCTTGCACCTCTGGGTATTCCTGGAGGTACGCCTGTTTCAGTATCA-TTATAAC----TTCTTCCCATACTATTTGGGT---------------------GGAAAAATTACTACTGGCCCT----TGAAGAAAGGGAGGATTCGTCTTCCC-----------------GCCTTCACGGCTTAAATAT-----------GATCTGGTTTCTTTTTAACCGGCTAGTT---ACC---TTTTGGTAGA------------TTCATCTTTCAAAAAAAAACCTATTCAGCTAAAAAAGCCTC------------------CCCTTCATTCAAAAAACTTGATCTGAAATCAGGCGGG--------------------------------ATAACAGAAGCCACCCACTTAACGGCGAGTGAACAGGG-AAAAGCTCACAGTTGGAACCTC--CTGGCCCTAGGCCTGGCGG-ATTGTAAACTAAAGCTTTCGAGTAG-TTCGGCTAG---------CCCAGTAAATAAGTTCTCTGGAAAGGGACGACAAAGAGGGTG-AAATCCCCGTTTTTGGCTGGAGCA-TAGTCTTGCGTTT-GCTTGGAAGTGAAGAGTCAGGTTGTTTGGTATTGCAGCCTAAAGTTGGAGGTAAATCTCTCCTAAAGCTAAATATTGACGAAAGACCGATAGCGAACAAGTACCGTGAGGGAAAGATGAAAAGCACCTTGAAAAGGGGGTCAAAAAGTACGTGAAATTGCTGAAAGGGAACCGTATGAAATCAGCCTGTCTCTTTGGTAATCAGCCTGGACTTTGGTCTGGGTGCACTTGCCAGTGAGT-CAGCCTACGACAATTTGACC-TGGGGGAAAAAATCAGGGGGAATGTGGCCTC-GGC-TTCG-GTTGAGGTGTTATAGCCCCTTGAAAAATACTCTGGGTTGGATTGAGGACTG-CAGCGAG-CCTTAT-----GGG-ATGAACTGTGGGTGCTTGG--TCATATCTAGAAAGAAATCTCTATC-TCTGGTAGTGTCTTTTTAGTTGTGGTCAAC-TCGCCTACTTTT--TCTTTTCTCGCTTAG-----------------------------
Absidia_aguabelensis_URM_2813           GAAGGA---------TCATTAAAAATGCTGGG---------------CTCACTCTTTTGCGAGTCTCCACTTTTTTATTCTGTGCACCG-------TTTTAATTTGG-----------------------------------------------------------------GGGTCGAATTCATTTTCGGCCGCCG---------------------------CCCTGGGTTGGTTCGCTT--TTTCCTTT---------------------GGGAGAT--------TGTTTCGGCCGCCCAGAT---------------------------------CAATTATT-------ATACTAT--TA-----TGACTGAACC-----ATAACAGAAA------------TTGTTAACAT--ATA-----AACAACTTTCAGCAATGGATCTCTCGGCTTTCGTATCGATGAAGAACGCAGCAAATCGCGATATGTAGTGTGATCTGCCTATAGTGAATCATCAAATCTTTGAACGCATCTTGCACCTCTGGGTATTCCTGGAGGTACGCCTGTTTCAGTATCA-TTATAAC----TTCTTCCCATACTATTTGGGT---------------------GGAAAAATTACTACTGGCCCT----TGAGGAAAGGGTGGATTCGTTCCGCC----------------CGCCTTCACGGCTTAAATAT-----------GATCTGGTTTCTTTTTAACCGGCTAGTT---ACC---TTTTGGTAGAT-----------TCATCTTTCAAAAAAAAAACCTAGTCAGCTAGAAAAGC---------------------CACTCACCCCAAAAAACTTGATCTGAAATCAGGCGGGGCATATCAATAAGCGGA-------GGAAAATAACAATGATT--CCCCTAGT-AACGGCGAGTGAACAGGG-AAAAGCTCAAAGTTGGAACCTC--CTGGCCCTAGGCCTGGCGG-ATTGTAAACTAAAGCTTTCGAGTAG-CTCGGCTAG---------CCCAGTAAATAAGTTCTCTGGAAAGGGACGACAAAGAGGGTG-AAATCCCCGTTTTTGGCTGGAGCA-TAGTCCTGCGTTT-GCTTGGAAGTGAAGAGTCAGGTTGTTTGGTATTGCAGCCTAAAGTGGGAGGTAAATCTCTCCTAAAGCTAAATATTGACGAAAGACCGATAGCGAACAAGTACCGTGAGGGAAAGATGAAAAGCACCTTGAAAAGGGGGTCAAAAAGTACGTGAAATTGCTGAAAGGGAACCGTATGAAATCAGCCTGTCTCTTTGGTAATCAGCCTGGACTTTGGTCTGGGTGCACTTGCCAGTGAGT-CAGCCTACGACAATTTGACC-TGGGGGAAAAAATCAGGGGGAATGTGGCCTC-GGC-TTCG-GTTGAGGTGTTATAGCCCCTTGAAAAATACTCTGGGTTGGATTGAGGACTG-CAGCGAG-CCTTAT-----GGG-ATGAACTGTGGGTGCTTGG--TCATGTCTAGAAAGAAATCTCTATC-TCTGGTAGTGTCTTTTTAGTTGTGGTCAAC-TCGCCTACTTTT-TCTTTTTCTCGCTTAGGTCGTAGGCATAATGA-TTTTATATGACC
Absidia_longissima_CGMCC_3_16203        -------------------TAAAAATGGCTGG--------------GCTCACTCTTTTGGGAGTCTCAACTTTTTTATTCTGTGCACCG-------TTTAATTTGG------------------------------------------------------------------GGGTCGAATTCATTTTCGGCCGCCG---------------------------CCCTGGGTTGGTTCGCTT--TTTCCTTT---------------------GGGAGAT--------TGTTTCGGCCGCCCAGAT--------------------------------CAAATTATT-------ATACTAT--TA-----TGACTGAACC-----ATAACAGAAA------------TTGTTAACAT--ATA-----AACAACTTTCAGCAATGGATCTCTCGGCTTTCGTATCGATGAAGAACGCAGCAAATCGCGATATGTAGTGTGATCTGCCTATAGTGAATCATCAAATCTTTGAACGCATCTTGCACCTCTGGGTATTCCTGGAGGTACGCCTGTTTCAGTATCA-TTATAAC----TTCTTCCCATACTATTTGGGT---------------------GGAAAAATTACTACTGGCCCT---TGAGGAAAGGGTGGATTTCATCCGCCC-----------------GCCTTCACGGCTTAAATAT------------GATCTGGTTCTTTTTAACCGGCTAGTT---ACC---TTTTGGTAGAT-----------TCATCTTTCAAAAA-----------------------------------------------------------------------------------------------------------------------------AACCTAGTCAGC--TGAATGAACAGGG-AAAAGCTCAAAGTTGGAACCTC--CTGGCCCTAGGCCTGGCGG-ATTGTAAACTAAAGCTTTCGAGTAG-CTCGGCTAG---------CCCAGTAAATAAGTTCTCTGGAAAGGGACGACAAAGAGGGTG-AAATCCCCGTTTTTGGCTGGAGCA-TAGTCCTGCGTTT-GCTTGGAAGTGAAGAGTCAGGTTGTTTGGTATTGCAGCCTAAAGCTGGAGGTAAATCTCTCCTAAAGCTAAATATTGACGAAAGACCGATAGCGAACAAGTACCGTGAGGGAAAGATGAAAAGCACCTTGAAAAGGGGGTCAAAAAGTACGTGAAATTGCTGAAAGGGAACCGTATGAAATCAGCCTGTCTCTTTGGTAATCAGCCTGGACTTTGGTCTGGGTGCACTTGCCAGTGAGT-CAGCCTACGACAATTTGACC-TGGGGGAAAAAATCAGGGGGAATGTGGCCTC-GGC-TTCG-GTTGAGGTGTTATAGCCCCTTGAAAAATACTCTGGGTTGGATTGAGGACTG-CAGCGAG-CCTTCT-----GGG-ATGAACTGTGGGTGCTTGG--TCGTAGCTAGGAAGAAATCTCTATC-TCTGGTAGTGTCTTTTTAGCTGTGGTCAAC-TCGCCTACTTTT-TCTTTTTCTCGCTTAGGTCGTAGGCATAATGA-TTTTATATGACC
Absidia_zonata_CGMCC_3_16033            GAAGGA---------TCATTAAAAATGCTGGG----------------CTCACTCTTTTGGGAGTCTCAACTTTTTATTCTGTGCACCG-------TTAATTT---------------------------------------------------------------------GGGGGAAACCCCG---------------------------------------CCCTGGGTTGGTTCGCTT--TTTCCTTT---------------------GGGAGAT---------TGTTCGGCCGCCCAGAT---------------------------------CAATTATT-------ATACTAT--TA-----TGACTGAACC-----ATAACAGAAA------------TTGTTAACAT--ATA-----AACAACTTTCAGCAATGGATCTCTCGGCTTTCGTATCGATGAAGAACGCAGCAAATCGCGATATGTAGTGTGATCTGCCTATAGTGAATCATCAAATCTTTGAACGCATCTTGCACCTCTGGGTATTCCTGGAGGTACGCCTGTTTCAGTATCA-TTATAAC----TTCTTCCCATACTATTTGGGT---------------------GGAAAAATTACTACTGGCCCT---TGAGGAAAGGGTGGATTTCATCCGCCC-----------------GCCTTCACGGCTTAAATAT------------GATCTGGTTCTTTTTAACCGGCTAGTT---ACC---TTTTGGTAGATTC---------ATCTTTCAAAAAAAACCTAGTCAGCTAAAAAAACCC-----------------------CCCATCATTCAAAAAACTTGATCTGAAATCAGGCGGGGCATATCAATAAGCGGA--GGAAAAGAAAATAACAATGATT--CCCCTAGT-AACGGCGAGTGAACAGGG-AAAAGCTCAAAGTTGGAACCTC--CTGGCCCTAGGCCTGGCGG-ATTGTAAACTAAAGCTTTCGAGTAG-CTCGGCTAG---------CCCAGTAAATAAGTTCTCTGGAAAGGGACGACAAAGAGGGTG-AAATCCCCGTTTTTGGCTGGAGCA-TAGTCCTGCGTTT-GCTTGGAAGTGAAGAGTCAGGTTGTTTGGTATTGCAGCCTAAAGCTGGAGGTAAATCTCTCCTAAAGCTAAATATTGACGAAAGACCGATAGCGAACAAGTACCGTGAGGGAAAGATGAAAAGCACCTTGAAAAGGGGGTCAAAAAGTACGTGAAATTGCTGAAAGGGAACCGTATGAAATCAGCCTGTCTCTTTGGTAATCAGCCTGGACTTTGGTCTGGGTGCACTTGCCAGTGAGT-CAGCCTACGACAATTTGACC-TGGGGGAAAAAATCAGGGGGAATGTGGCCTC-GGC-TTCG-GTTGAGGTGTTATAGCCCCTTGAAAAATACTCTGGGTTGGATTGAGGACTG-CAGCGAG-CCTTCT-----GGG-ATGAACTGTGGGTGCTTGG--TCGTAGCTAGGAAGAAATCTCTATC-TCTGGTAGTGTCTTTTTAGCTGTGGTCAAC-TCGCCTACTTTT-TCTTTTTCTCGCTTAGGTCGTAGGCATAATGA-TTTTATATGACC
Absidia_pararepens_CCF_6352             -AAGGA---------TCATTAAAAATGCGGCT------------GGCTCTCTTTGGAGGGTTGGTCAACAGATTTAATTCTGTGCACTG-------TTTTTAATTGG-----------------------------------------------------------------GGGTTTCCTTAGGGAGCCTCCTG-----------------------------CCCTGGGTATTGCTCTT---TTTCCTTT---------------------GGGAAGA---------AATCAGCTTGCCCTAT--------------------------------------TAAT-------ATACTAT--TC-----TGACTGAACT-----AAAACAGAAA-----------ATTGTTTAACAT-ATA-----AACAACTTTCAGCAATGGATCTCTCGGCTTTCGTATCGATGAAGAACGCAGCAAATCGCGATATGTAGTGTGATCTGCCTATAGTGAATCATCAAATCTTTGAACGCATCTTGCACCCTTGGGTATTCCTGAGGGTACGCCTGTTTCAGTATCA-TTTTAACTTCATATCCTTTCGAGGGTTT-------------------------GAAAAAATCACTACTGGCCAT---------------TGAGTACTTTATTGT------------------GCTTCTCGGCTGAAATAA----------TCTTATGGTTTCCCTTATGACTGGGGGCAATTACC---CTTTGGTAGAATTC--------ATTTTTTACAAAAGAAA-------------------------------------------------------------AAATTGAAGCCAGTCTAG------------------------------------------------AGT-AACGGCGAGTGAACAGGG-AAAAGCTCAAAGTTGGAACCTC--CTGGCCCTAGGTCTGGCGG-ATTGTAAACTAAAGCTCTCGAGTAG-TTCGGCTAG---------CCTGGTAAAAAAGTTCTCTGGAAAGGGACGACATAGAGGGTG-AAATCCCCGTCTTTGGCCAGAGCA-TAGTCCAACGTTT-GCTTGGAAGTGAAGAGTCAGGTTGTTTGGTATTGCAGCCTAAAGCTGGAGGTAAATCTCTCCTAAAGCTAAATATTGACGAAAGACCGATAGCGAACAAGTACCGTGAGGGAAAGATGAAAAGCACTTTGAAAAGAGGGTCAAAAAGTACGTGAAATTGCTGAAAGGGAACCGTATGAAATCAGCTTGTCTCTTTGGTAATCAACCTGGACCTCGGTCTGGGTGCACTTGCCAGTGAGTACAGCCTGCGACAATTCGGCG-CGAAGGAAAAAATCRGGGGGAATGTGGCCTC-AGC-TTCG-GTTGTGGTGTTATAGCCCTTTGAAAAATACTTTGCTCTGGATTGAGGACTG-CAGCGAG-CCATTT-----GGG-ATAGACTGTGGGCGCTTTG--TTTGGACTGGGAGGAAATTTCTATC-TCTGGTAGTGTTCTTTCAGTTCGAGCAAAC-TCGCCTACTTTT-CTTTTTTCTCGCTTAGGTCGTAGGCATAATGA-TTTTATATGACC
Absidia_turgida_CGMCC_3_16032           GAAGGA---------TCATTAAAAAAGCTGGAAAGTGGGAGGCAGGTTTCGGCCGGCCGAGCATTTTTCTTTTTTTATTCTGTGCACTG-------TTTTATTTTATGATG---------------GTTTACCGAGGGGGATACTGGCAATATCACCCTATGGGGAGTTATTGAGCAGGCAATATCTCCCTTTTTTATACCGTCA-------------------CCCTGGGTATGGTCTCCT--TTTCCTTC---------------------GGGAGAA----------ACGAGTCTGCCCGGG----------------------------------AAAAAATT-------CTATTAT-ACTAATGTTGACTGAACC-----GAAAGG---------------ATTGTTAAAATACATA-----AACAACTTTCAGCAATGGATCTCTCGGCTTTCGTATCGATGAAGAACGCAGCAAATCGCGATATGTAGTGTGATCTGCCCATAGTGAATCATCAAATCTTTGAACGCATCTTGCACCTCTGGGTATTCCTGGAGGTACGCCTGTTTCAGTATCA-TTTTACC--TTCTTTTCCCTGTAATGGGGGGG-------------------AAGAAGATATCACAATTGGCCCT-------AGAGACTGGCCTGGCTTCGGCTC-------------GGTCAACTTCACGGCTTAAATATACTGGGTCCCACCATCACTTCTTTCTGTTACGGCTGAAT---ACC---CTTTGGTAGTT-----------TTTTTCTACTATAAGCTATATCACCGGCATTAAGAGGGGCCCCCT--------------ATAAAAACTCATACCCTTTGATCTGAAATCAGGCGGGGCATATCAATAAGCGGA--GGAAAAGAAAATAACAATGATT--CCCCTAGT-AACGGCGAGTGAACAGGG-AAAAGCTCA-AGTTGGAACCTC--CTTGCCCTAGGCATGGCGG-ATTGTAAACTAAAGCTCTCGAGTAG-TTCGGCTAG---------CCTGGTAAATAAGTTCTCTGGAAAGGGACAACATGGAGGGTG-AAATTCCCGTCTTTGGCCAGAGCA-TAGTCCTACGTTT-GCTTGGGAGTGAAGAGTCAGGTTGTTTGGTATTGCAGCCTAAAGCTGGAGGTAAATCTCTCCTAAAGCTAAATATTGACGAAAGACCGATAGCGAACAAGTACCGTGAGGGAAAGATGAAAAGCACCTTGAAAAGGGGGTCAAAAAGTACGTGAAATTGCTGAAAGGGAACCGTATGAAATCAGCTTGTCCTCTTGGTAATCAACCTGAGCTTCGGTTTGGGTGCACTTGCCATTGGGT-CAGCCTGCGACAATTTGATT-TGGGGGAAAAAATCATTGGGAATGTGGCCTC-GGC-TTCG-GTCTAGGTGTTATAGCCCTTTGAAAAATACCCTGGGTTGGATTGAGGACTG-CAGCAAG-CCCTGTAATGGGGT-AAAGACTGTGGGTGCTTGG--TTTTGGCTGGGAGAAAATCTCTACT-TTGGGTAGTGTTCTTTCGGTTGAGGCCAAC-TCGCCTACTTTTCTTTTCTTCTTGCTTAGGTCGTAGGCATAATGA-TTTTATATGACC
Absidia_heterospora_SHTH021             GAAGGA---------TCATTAAAAATGCCGGT-------------------CACTCTTAGGAGTTGGCTTCATTTTTTCCTGTGCTCTG-------TTTATGAATG------------------------------------------------------------------GGGTGCCCCAAGCAATTTTACTATTGCTCGGGACATTCCG------------CCCTGGGTATGATTTTC---TTTCCTTT---------------------GGGAAAA----------TAAAATCTGCCCAGTAGATCTTACTCCTTGACTGGGGTCTGAT------CTATTTTT-------TGACTAT--TT-----TGACTGAACTTAACT---------------------GTTGTTAAAAA--CTTA----AACAACTTTCAGCAATGGATCTCTCGGCTTTCGTATCGATGAAGAACGCAGCAAATCGCGATATGTAGTGTGACTTGCCTATAGTGAATCATCAAATCTTTGAACGCATCTTGCACCCTTGGGTATTCCTGGGGGTACGCCTGTTTCAGTATCA-TTTTATC--TTCTCTTAGCCCTACTTTTTGTG--------GAGCAAAAAAAGGGAAAAAATCATAACTGGCCTC---------------------CGCTCCCTT--------------TGGGAGCTGGCGGCTGAAATAC------------------TTTGGGTCTTTTGGACTGGATCTAGCC---CTTTGGTAAGTTAA--------CTCTGCGCAAAGAATTTAGGCCGGTCTCTTTAAAAGG----------------------GCCCCATATCAATACTCTTGATCTGAAATCAGGCGGG------------------------------------TGATT--CCCCTAGT-AACGGCGAGTGAACAGGG-AAAAGCTCAAAGTTGGAACCTC--CTGGCCCTAGGCCTGGCGG-ATTGTAAACTAAAGCTTTCGAGTAG-CTCGGCTAG---------CCCGGTAAATAAGTTCTCTGGAAAGGGACGACATGGAGGGCG-AAATCCCCGTCTTTGGCCGGAGCA-TAGTCCAGCGTTT-GCTTGGAAGTGAAGAGTCAGGTTGTTTGGTATTGCAGCCTAAAGCTGGAGGTAAATCTCTCCTAAAGCTAAATATTGACGAAAGACCGATAGCGAACAAGTACCGTGAGGGAAAGATGAAAAGCACTTTGGAAAGAGGGTCAAAAAGTACGTGAAATTGCTGAAAGGGAACCGTATGAAATCAGCTTGACTTTTTGGTAATCAACCTGGGCTTCGGCCTGGGTGCACTTGCCAGTGAGT-TAGCCTGCGACAATTTGATT-TGGGGGAAGAAATTAGAGAGAATGTGGCCTT-GAC-TTCGTGTGAAGGTGTTATAGCTCTTTGAAAAATACCCTGGATTGGATTGAGGACTG-CAGCGAG-CCTTTT-----GGG-ATGAACTGTGGGCGCTTGG--TTACCTATCAAAGAAAATCTCTGCT-TCGGGTGGTGTTTTTTGATAGGCGGCCAAC-TCGCTTACTTTT-TCTTTTTCTTGCTTAGGTCGCAGGCATAATGA-TTTTATATGACC
Absidia_cylindrospora_CBS_100_08        GAAGGA---------TCATTAAAAATGCGGGG------------GGGCTCTCTTTGGGGAGCTTTCTCTTCTTTTTATCTTGTGCACTG-------TTTTTATGGGTGGGC---------------CTCCCTTT--------------------------------------GGGGGGGTTCATCCG-------------------------------------CCCTGGGCATGGCTATTT--TTTCCCTC---------------------GGGAGAA---------TCTTGGCCTGCCCGGTG--CTCTTTCCTAACGGACTGGG-----------CAACATTT-------TAACTAT--TC-----TGACTGAACCTAACAAGAAA----------------ATTGTTAATC---ATA-----AACAACTTTCAGCAATGGATCTCTCGGCTTTCGTATCGATGAAGAACGCAGCAAATCGCGATATGTAGTGTGATCTGCCCATAGTGAATCATCAAATCTTTGAACGCATCTTGCACCCCTGGGTATTCCTGGGGGTACGCCTGTTTCAGTATCA-TTTATAC--TTCTCTCCCCCGAAAGGGTGTGC-------------------TGGGAAAAATCACTACTGGCCCC---------------CGAGGATATTTTCTC---------------------TGGCGGCTTAAATGC-------------TCTGGCATCCCTCTTTAGAGTTGCTTCTTACC---CTTTGGTAGT------------TTATTCTGCTAAAAGCAACGAGAAACTCTATAGAGGTGCCC------------------CTGCTAAATTATATCTCTGGATCTGAAATCAGGCGGGGCGGA--------------GGAAAAGAAAATAACAATGATT--CCCTCAGT-AACGGCGAGTGAACAGGG-AAAAGCTCAAAGTTGGAACCTC--CTGGCCCTAGGTCTGGCGG-ATTGTAAACTAAAGCTCTCGAGTAG-TTCGGCTAG---------CCTGGTAAAAAAGTTCTCTGGAAAGGGACGACATGGAGGGTG-AAATCCCCGTCTTTGGCCAGAGCA-TAGTCCAACGTTT-GCTTGGAAGTGAAGAGTCAGGTTGTTTGGTATTGCAGCCTAAAGCTGGAGGTAAATCTCTCCTAAAGCTAAATATTGACGAAAGACCGATAGCGAACAAGTACCGTGAGGGAAAGATGAAAAGCACTTTGAAAAGAGGGTCAAAAAGTACGTGAAATTGCTGAAAGGGAACCGTATGAAATCAGCCTGTCTCTTTGGTAATCAACCTGGAATTCGTTCTGGGTGCACTTGCCGGTGAGT-CAGCCTGCGACAATTTGACT-TGGGGGAAAAAATCGGGGGGAATGTGGCCTC-GGC-TTCG-GTCGTGGTGTTATAGCCCTTTGAAAAATACCCTGGGTTGGATTGAGGACTG-CAGCGAG-CCTTT------GGG-ATGAACTGTGGGCGCTTGG--CTTTGCCTTGAAAGAAATCTCTGCT-TCGGGTGGTGTCTTTCTCGGCGGGGTCAAC-TCGCCTACTTTT-TCTTTTTCTCGCTTAG-TCGCA-GCATAATGA-TTTTATATGAC-
Absidia_gemella_CGMCC_3_16202           GAAGGA---------TCATTAGAAATGCGGTT--------------GTATCTCGTCAGAGATCAGCCAACACTTTTAATCTGTGCACCG-------TTACCATGGG------------------------------------------------------------------AACAGCGTACCTGAATTTTTTTGGTACTCCGTTCCCTG--------------CCCTGGGTTAACCCGCCA--CTTCCTTT---------------------GGGAGGA--------GGTTATGGTTGCCCAGAG------------------------------------TTTTT-------ATACTAT--TT-----TGACTGA--------AAAACGAAAA------------TTGTTAATTTTAATA-----AACAACTTTCAGCAATGGATCTCTCGGCTTTCGTATCGATGAAGAACGCAGCAAATCGCGATATGTAGTGTGACTTGCCTATAGTGAATCATCAAATCTTTGAACGCATCTTGCACCTTTGGGTATTCCTGAAGGTACGCCTGTTTCAGTATCA-TTTTATCTTCTCTCTCAAAAAATTTTATTTTT---------------TGGAAGTGAAAAATCACAATTGGCCCTTGAGACCCGAGAAAGAATTTATTCTCCTCG------------------GCTTCACGGCTTAAATTC------------------TCGGTTTTTTTTTGACTGACACTTACC---TTTTGGTAGAATTT--------CTGCTTTAAAAGATGTGTTGCCAAATTATGAAACTCGGCCTC-----------------GGCCCAAATCTTAAATCTTGATCTGAAATCAGGCGGGGCATATCAATAAGCGGA--GGAAAAGAAAATAACAATGATT--CCCCTAGT-AACGGCGAGTGAAGAGGG-AAAAGCTCAAAGTTGGAAACTC--CAAGCCCTAGGTTTGGCGT-ATTGTAAACTAAAGCTCTCGAGTAG-TTTGGCTAG---------CCTGGTAAATAAGTTCTCTGGAAAGGGACGACATGGAGGGTG-AAATCCCCGTCTTTGGCCAGAGCA-TAGTCTGACGTTT-GCTTGGAAGTGAAGAGTCAGGTTGTTTGGTATTGCAGCCTAAAGCTGGAGGTAAATCTCTCCTAAAGCTAAATATTGACGAAAGACCGATAGCGAACAAGTACCGTGAGGGAAAGATGAAAAGCACTTTGAAAAGAGGGTCAAAAAGTACGTGAAATTGCTGAAAGGGAACCGTATGAAATCAGCTTGTCTCTTTGGTAATCAACCTGAACCTCGGTTTGGGTGCACTTGCCAGTGAGT-CAGCCTGCGACAATTCGATT-TGGGGGAAAAAATCAGAAGGAATGTGGCCTG-CAC-TTCG-GTGTAGGTGTTATAGCCTTTTGAAAAATATCCTGGGTTGGATTGAGGACTG-CAGCAAG-CCATTT-----GGG-AAGAACTGTGGGCGCTTTG--TTGTGGCTGGAAGAAAATCTCTGCT-TCGGGTGGTGTTTTTTCAGTCGCGGCCAAC-TCGCTTATTTTT-TCTTTTTCTTGCTTAGGTCGTAGGCATAATGA-TTTTATATGACC
Absidia_healeyae_UoMAU1_MT436027        -----------------------------------------------------------------------------------------------------------------------------------------------------------------------------------------------------------------------------------------------------------------------------------------------------------------------------------------------------------------------------------------------------------------------------------------------------------------------------------------------------------------------------------------------------------------------------------------------------------------------------------------------------------------------------------------------------------------------------------------------------------------------------------------------------------------------------------------------------------------------------------------------------------------------------------------------------------------------------------------------------------------------------------CTGGCGG-ATTGTAAACTAAAGCTCTCGAGTAG-TTCGGCTAG---------CCTGGTAAATAAGTTCTCTGGAAAGGGACGACATGGAGGGTG-AAATCCCCGTCTTTGGCCAGAGCA-TAGTCCAACGTTT-GCTTGGAAGTGAAGAGTCAGGTTGTTTGGTATTGCAGCCTAAAGCTGGAGGTAAATCTCTCCTAAAGCTAAATATTGACGAAAGACCGATAGCGAACAAGTACCGTGAGGGAAAGATGAAAAGCACTTTGAAAAGAGGGTCAAAAAGTACGTGAAATTGCTGAAAGGGAACCGTATGAAATCAGCTTGTCTCTTTGGTAATCAACCTGGATCTCGATCTGGGTGCACTTGCCAGTGAGT-CAGCCTGCGACAATTTGATT-TGGGGGAAAAAATTAGGGGGAATGTGGCCTG-GGC-TTCG-GTTCAGGTGTTATAGCCCTTTGAAAAATACCCTGGGTTGGATTGAGGACTG-CAGCAAG-CCATTT-----GGG-AAGAACTGTGGGYGCTTGG--TTATGGTTAGGAGAAAATTTCTGCT-TCGGGTGGTGTTTTTCTAATGGTGGCCAAC-TCGCCTACTTTT-TCTTTTTCTTGCTTAGGTCG-------------------------
